# Supplementary material for: Genomic signatures of pre-resistance in Mycobacterium tuberculosis
Source: Nat Commun. 2021 Dec 15;12:7312. doi: 10.1038/s41467-021-27616-7 (PMC8674244; doi:10.1038/s41467-021-27616-7)
Supplement: Supplementary file 4 — Supplementary Data 1 [file 41467_2021_27616_MOESM4_ESM.csv]

run	collection_date
ERR751430	2/1/10
ERR751431	12/28/09
ERR751441	12/30/09
ERR751474	12/19/08
ERR751442	12/28/09
ERR775336	12/30/09
ERR751351	1/8/09
ERR751476	9/29/09
ERR751444	12/29/09
ERR751477	5/1/09
ERR775294	5/1/10
ERR775295	4/1/10
ERR751478	1/7/09
ERR751479	1/7/09
ERR751352	1/13/09
ERR751432	8/1/10
ERR751480	9/1/09
ERR751353	1/13/09
ERR751354	1/22/09
ERR751434	1/13/10
ERR751355	1/20/09
ERR751357	1/22/09
ERR751485	1/28/09
ERR775299	1/14/10
ERR751488	1/29/09
ERR751489	2/2/09
ERR751490	3/9/09
ERR751491	1/29/09
ERR775314	1/16/10
ERR751492	4/2/09
ERR751493	1/30/09
ERR775303	12/1/10
ERR751361	3/2/09
ERR751363	2/13/09
ERR751494	12/2/09
ERR751499	6/2/09
ERR775305	1/22/10
ERR751502	2/13/09
ERR779888	1/25/10
ERR779880	1/28/10
ERR751507	2/27/09
ERR775324	2/1/10
ERR775317	1/29/10
ERR751509	5/3/09
ERR779882	1/2/10
ERR751516	4/3/09
ERR775318	2/2/10
ERR751510	9/3/09
ERR751511	11/3/09
ERR775319	3/2/10
ERR775307	3/2/10
ERR775359	4/2/10
ERR775308	2/2/10
ERR775309	3/2/10
ERR751513	11/3/09
ERR751372	3/13/09
ERR779881	5/2/10
ERR775320	NA
ERR775311	3/2/10
ERR751515	3/14/09
ERR751373	3/18/09
ERR751517	3/19/09
ERR775327	11/2/10
ERR779883	12/2/10
ERR751519	3/31/09
ERR751520	3/30/09
ERR751374	3/31/09
ERR775322	11/2/10
ERR751522	6/4/09
ERR779886	2/17/10
ERR751523	4/4/09
ERR751526	8/4/09
ERR751527	4/13/09
ERR751528	4/15/09
ERR751529	4/15/09
ERR775329	2/18/10
ERR775330	2/19/10
ERR775331	2/17/10
ERR751530	4/21/09
ERR751531	4/17/09
ERR751533	4/23/09
ERR751377	4/24/09
ERR751378	4/24/09
ERR751535	4/22/09
ERR751536	4/29/09
ERR751537	4/24/09
ERR751538	4/22/09
ERR751379	4/28/09
ERR751380	4/27/09
ERR751381	4/27/09
ERR751383	4/29/09
ERR751539	12/10/09
ERR751386	11/5/09
ERR751388	11/5/09
ERR779844	5/19/09
ERR751391	5/20/09
ERR751392	5/20/09
ERR751350	9/3/08
ERR751475	9/5/09
ERR779847	5/28/09
ERR751393	5/30/09
ERR779850	2/6/09
ERR751394	3/6/09
ERR751395	10/6/09
ERR751396	6/13/09
ERR751369	10/10/08
ERR751399	6/19/09
ERR751481	10/20/08
ERR751400	6/23/09
ERR751483	10/24/08
ERR751356	10/28/09
ERR751484	10/31/08
ERR751486	10/3/08
ERR751406	1/7/09
ERR751487	11/5/08
ERR751401	6/7/09
ERR751416	1/7/09
ERR779854	2/7/09
ERR751358	11/11/08
ERR751360	11/11/08
ERR779855	7/7/09
ERR751411	8/7/09
ERR751496	11/10/08
ERR751364	11/19/08
ERR751495	11/24/08
ERR751402	7/13/09
ERR751365	11/23/08
ERR751366	11/25/08
ERR751498	11/28/09
ERR751500	11/27/08
ERR751501	12/1/09
ERR751407	7/17/09
ERR751503	12/5/08
ERR751504	12/9/08
ERR779853	7/22/09
ERR775332	7/30/09
ERR751404	1/8/09
ERR779858	8/8/09
ERR779875	8/26/09
ERR751436	9/15/09
ERR751437	9/16/09
ERR779868	9/17/09
ERR751409	9/18/09
ERR751405	9/21/09
ERR751423	9/25/09
ERR751412	9/24/09
ERR779871	10/19/09
ERR751414	10/19/09
ERR751424	10/23/09
ERR775323	10/26/09
ERR751425	10/27/09
ERR751426	NA
ERR751427	4/11/09
ERR751417	11/18/09
ERR751428	11/21/09
ERR779887	11/23/09
ERR751438	11/26/09
ERR751439	11/27/09
ERR751440	11/30/09
ERR751421	1/12/09
ERR751422	12/15/09
ERR751429	12/29/09
ERR751473	1/7/09
ERR751482	1/27/09
ERR751359	2/11/09
ERR751362	2/12/09
ERR751497	2/26/09
ERR751505	3/9/09
ERR751506	2/28/09
ERR751367	3/11/09
ERR751368	3/13/09
ERR751508	3/12/09
ERR751370	3/16/09
ERR751512	3/21/09
ERR751514	3/18/09
ERR751371	3/18/09
ERR751518	3/30/09
ERR751521	4/3/09
ERR751375	4/8/09
ERR751524	4/11/09
ERR751525	4/13/09
ERR751532	4/14/09
ERR751376	4/17/09
ERR751534	4/16/09
ERR751382	4/20/09
ERR751384	4/20/09
ERR779842	4/23/09
ERR751385	4/22/09
ERR751387	4/28/09
ERR751389	4/30/09
ERR779843	5/4/09
ERR751390	4/27/09
ERR779845	5/5/09
ERR779846	5/9/09
ERR779848	5/9/09
ERR779849	5/12/09
ERR751397	5/13/09
ERR775353	5/18/09
ERR751398	5/18/09
ERR779851	5/20/09
ERR845934	5/25/09
ERR779856	6/1/09
ERR779857	6/5/09
ERR751403	6/4/09
ERR779859	6/8/09
ERR779860	6/11/09
ERR779865	6/26/09
ERR751408	6/26/09
ERR845936	6/23/09
ERR779870	6/26/09
ERR779866	7/7/09
ERR775298	7/3/09
ERR779869	7/1/09
ERR779867	6/30/09
ERR779872	6/26/09
ERR751413	7/11/09
ERR775347	7/16/09
ERR779889	7/18/09
ERR779890	7/24/09
ERR775348	7/30/09
ERR779873	8/1/09
ERR775354	8/1/09
ERR775355	8/1/09
ERR845937	8/7/09
ERR779891	8/13/09
ERR751415	8/12/09
ERR775350	8/18/09
ERR775300	8/15/09
ERR775356	8/19/09
ERR775301	8/22/09
ERR751418	8/21/09
ERR751419	8/26/09
ERR751420	8/24/09
ERR779874	8/25/09
ERR779879	8/26/09
ERR779892	8/25/09
ERR775349	9/3/09
ERR775351	9/8/09
ERR775312	9/11/09
ERR775296	9/10/09
ERR775357	9/12/09
ERR775302	9/9/09
ERR845941	9/10/09
ERR775297	9/10/09
ERR775313	9/9/09
ERR775304	9/16/09
ERR751433	9/18/09
ERR751435	9/17/09
ERR779876	9/24/09
ERR775306	9/30/09
ERR751443	9/30/09
ERR775293	9/30/09
ERR779877	9/30/09
ERR779878	10/12/09
ERR779893	10/13/09
ERR775310	10/16/09
ERR775315	10/16/09
ERR775316	10/23/09
ERR775321	11/10/09
ERR775325	11/14/09
ERR775326	11/13/09
ERR779884	11/13/09
ERR779885	11/11/09
ERR775333	11/17/09
ERR775328	11/20/09
ERR775334	11/21/09
ERR775335	11/19/09
ERR775358	11/18/09
ERR775337	11/16/09
ERR775338	11/25/09
ERR775339	11/25/09
ERR775352	12/3/09
ERR775341	12/1/09
ERR775342	12/1/09
ERR775343	12/7/09
ERR775340	12/15/09
ERR775344	12/17/09
ERR775345	12/19/09
ERR775346	12/21/09
ERR779861	6/16/09
ERR751410	6/19/09
ERR779862	8/12/09
ERR779863	6/24/09
ERR779864	6/30/09
ERR6865307	12/30/09
ERR4457774	12/31/08
ERR6865308	12/28/09
ERR6865309	12/30/08
ERR6865310	1/5/09
ERR6865311	1/6/09
ERR6865312	12/29/09
ERR4457775	1/7/09
ERR6865313	1/8/09
ERR6865314	1/7/09
ERR6865315	12/30/09
ERR6865316	12/31/09
ERR6865317	12/29/09
ERR6865318	12/29/09
ERR6865319	12/30/09
ERR6865320	12/29/08
ERR6865321	12/27/08
ERR6865322	1/5/09
ERR6865323	12/28/09
ERR6865324	12/24/09
ERR6865325	12/29/09
ERR6865326	12/27/08
ERR6865327	12/30/08
ERR6865328	2/1/09
ERR6865329	5/1/09
ERR6865330	12/30/09
ERR6865331	5/1/09
ERR6865332	7/1/09
ERR4457776	5/1/10
ERR6865333	5/1/10
ERR6865334	12/31/09
ERR6865335	1/1/10
ERR6865336	12/28/09
ERR6865337	4/1/10
ERR4457777	6/1/09
ERR6865338	3/1/09
ERR6865339	4/1/10
ERR6865340	6/1/09
ERR6865341	4/1/10
ERR6865342	8/1/09
ERR6865343	2/1/10
ERR6865344	12/29/08
ERR6865345	1/9/09
ERR6865346	1/9/09
ERR6865347	1/9/09
ERR6865348	5/1/10
ERR6865349	4/1/10
ERR6865350	5/1/10
ERR6865351	4/1/10
ERR6865352	6/1/10
ERR6865353	8/1/09
ERR6865354	1/7/10
ERR6865355	9/1/09
ERR6865356	1/14/09
ERR6865357	1/15/09
ERR6865358	1/13/09
ERR6865359	1/13/09
ERR6865360	4/1/10
ERR6865361	11/1/10
ERR6865362	5/1/10
ERR6865363	5/1/10
ERR4457778	9/1/09
ERR6865364	8/1/09
ERR6865365	5/1/10
ERR6865366	1/15/09
ERR6865367	1/7/10
ERR6865368	1/16/09
ERR6865369	5/1/10
ERR6865370	1/21/09
ERR6865371	7/1/10
ERR6865372	6/1/10
ERR4457779	8/1/10
ERR4457780	7/1/10
ERR6865373	1/20/09
ERR6865374	8/1/10
ERR6865375	9/1/10
ERR4457781	11/1/10
ERR6865376	1/19/09
ERR6865377	1/13/09
ERR6865378	1/19/09
ERR6865379	1/21/09
ERR6865380	1/21/09
ERR6865381	1/20/09
ERR6865382	1/17/09
ERR4457782	1/20/09
ERR6865383	1/17/09
ERR6865384	12/1/10
ERR6865385	1/19/09
ERR6865386	12/1/10
ERR6865387	1/27/09
ERR6865388	1/22/09
ERR6865389	12/1/10
ERR6865390	1/27/09
ERR6865391	12/1/10
ERR6865392	12/1/10
ERR6865393	11/1/10
ERR6865394	1/29/09
ERR6865395	1/27/09
ERR6865396	1/26/09
ERR6865397	1/13/10
ERR6865398	1/13/10
ERR6865399	8/1/10
ERR6865400	5/2/09
ERR6865401	1/13/10
ERR6865402	1/14/10
ERR6865403	2/2/09
ERR6865404	2/2/09
ERR6865405	1/31/09
ERR6865406	1/31/09
ERR6865407	1/29/09
ERR6865408	1/29/09
ERR6865409	1/28/09
ERR6865410	1/14/10
ERR6865411	1/14/10
ERR6865412	1/15/10
ERR6865413	1/13/10
ERR6865414	11/1/10
ERR4457783	1/15/10
ERR6865415	1/15/10
ERR6865416	1/15/10
ERR6865417	2/2/09
ERR4457784	1/18/10
ERR6865418	4/2/09
ERR6865419	1/13/10
ERR6865420	8/1/10
ERR6865421	4/2/09
ERR6865422	8/1/10
ERR6865423	1/15/10
ERR6865424	1/16/10
ERR6865425	3/2/09
ERR6865426	4/2/09
ERR4457785	3/2/09
ERR6865427	1/19/10
ERR6865428	1/19/10
ERR6865429	7/2/09
ERR6865430	11/2/09
ERR6865431	11/2/09
ERR4457786	1/16/10
ERR6865432	10/2/09
ERR6865433	1/19/10
ERR6865434	12/2/09
ERR6865435	1/20/10
ERR6865436	12/2/09
ERR6865437	5/2/09
ERR6865438	6/2/09
ERR6865439	1/18/10
ERR6865440	1/19/10
ERR6865441	12/2/09
ERR6865442	1/14/10
ERR6865443	1/20/10
ERR6865444	1/20/10
ERR6865445	2/16/09
ERR6865446	10/2/09
ERR4457787	1/19/10
ERR6865447	1/19/10
ERR6865448	2/13/09
ERR6865449	2/14/09
ERR6865450	12/2/09
ERR6865451	11/2/09
ERR6865452	2/16/09
ERR6865453	11/2/09
ERR4457788	10/2/09
ERR6865454	9/2/09
ERR6865455	1/21/10
ERR6865456	1/22/10
ERR6865457	1/22/10
ERR4457789	1/21/10
ERR6865458	2/18/09
ERR6865459	1/25/10
ERR6865460	1/25/10
ERR6865461	1/23/10
ERR6865462	1/23/10
ERR6865463	2/17/09
ERR6865464	2/17/09
ERR6865465	1/25/10
ERR6865466	2/17/09
ERR6865467	2/14/09
ERR6865468	2/19/09
ERR6865469	1/23/10
ERR6865470	1/26/10
ERR6865471	2/19/09
ERR6865472	2/20/09
ERR6865473	2/21/09
ERR4457790	1/25/10
ERR6865474	2/23/09
ERR6865475	1/26/10
ERR6865476	2/25/09
ERR6865477	2/20/09
ERR6865478	2/20/09
ERR6865479	2/25/09
ERR6865480	1/27/10
ERR6865481	1/27/10
ERR6865482	1/29/10
ERR6865483	2/20/09
ERR6865484	1/27/10
ERR6865485	2/25/09
ERR6865486	1/28/10
ERR6865487	1/28/10
ERR6865488	1/26/10
ERR6865489	2/16/09
ERR6865490	1/26/10
ERR6865491	2/13/09
ERR6865492	8/26/09
ERR6865493	1/27/10
ERR4457791	1/28/10
ERR6865494	2/23/09
ERR6865495	2/24/09
ERR6865496	1/27/10
ERR4457792	2/27/09
ERR6865497	2/27/09
ERR6865498	2/26/09
ERR4457765	2/14/09
ERR6865499	2/20/09
ERR6865500	2/23/09
ERR6865501	2/25/09
ERR6865502	2/3/09
ERR6865503	1/30/10
ERR4457793	2/3/09
ERR6865504	1/28/10
ERR6865505	1/2/10
ERR4457794	1/30/10
ERR6865506	1/2/10
ERR6865507	1/30/10
ERR6865508	1/29/10
ERR6865509	3/2/09
ERR6865510	9/3/09
ERR6865511	6/3/09
ERR4457795	5/3/09
ERR4457796	3/2/10
ERR6865512	1/29/10
ERR6865513	9/3/09
ERR6865514	3/2/10
ERR6865515	3/11/11
ERR6865516	6/3/09
ERR4457797	2/2/10
ERR6865517	7/3/09
ERR6865518	4/2/10
ERR6865519	11/3/09
ERR6865520	9/3/09
ERR6865521	2/4/10
ERR6865522	3/2/10
ERR6865523	3/2/10
ERR6865524	3/16/09
ERR6865525	3/14/09
ERR6865526	3/2/10
ERR6865527	3/2/10
ERR6865528	3/14/09
ERR6865529	3/2/10
ERR6865530	6/2/10
ERR6865531	1/2/10
ERR6865532	4/3/09
ERR6865533	5/2/10
ERR6865534	11/3/09
ERR6865535	4/2/10
ERR6865536	4/2/10
ERR6865537	6/2/10
ERR4457798	10/3/09
ERR6865538	3/16/09
ERR6865539	5/2/10
ERR6865540	4/2/10
ERR4457799	3/13/09
ERR6865541	3/16/09
ERR6865542	2/9/09
ERR4457800	8/2/10
ERR6865543	3/17/09
ERR6865544	3/20/09
ERR6865545	3/23/09
ERR6865546	2/8/10
ERR6865547	5/2/10
ERR6865548	3/24/09
ERR6865549	3/23/09
ERR6865550	3/24/09
ERR6865551	3/23/09
ERR6865552	8/2/10
ERR6865553	10/2/10
ERR6865554	8/2/10
ERR4457801	8/2/10
ERR4457802	3/27/09
ERR6865555	3/25/09
ERR6865556	3/30/09
ERR6865557	8/2/10
ERR6865558	9/2/10
ERR6865559	6/2/10
ERR6865560	8/2/10
ERR6865561	9/2/10
ERR6865562	3/26/09
ERR6865563	3/30/09
ERR6865564	3/30/09
ERR6865565	10/2/10
ERR6865566	3/27/09
ERR6865567	3/23/09
ERR6865568	3/26/09
ERR6865569	11/2/10
ERR6865570	11/2/10
ERR4457803	12/2/10
ERR6865571	10/2/10
ERR6865572	9/2/10
ERR6865573	12/2/10
ERR6865574	11/2/10
ERR6865575	2/4/09
ERR6865576	3/20/09
ERR6865577	2/13/10
ERR6865578	3/24/09
ERR6865579	3/25/09
ERR6865580	3/31/09
ERR6865581	1/4/09
ERR6865582	3/4/09
ERR6865583	2/4/09
ERR6865584	3/4/09
ERR6865585	11/2/10
ERR6865586	6/4/09
ERR6865587	7/17/09
ERR6865588	2/4/09
ERR6865589	2/15/10
ERR6865590	4/4/09
ERR6865591	2/15/10
ERR6865592	2/15/10
ERR6865593	2/16/10
ERR6865594	6/4/09
ERR6865595	2/17/10
ERR4457804	2/16/10
ERR6865596	6/4/09
ERR6865597	3/4/09
ERR6865598	2/18/10
ERR6865599	11/4/09
ERR6865600	7/4/09
ERR6865601	2/16/10
ERR6865602	2/16/10
ERR6865603	4/13/09
ERR6865604	3/31/09
ERR6865605	2/16/10
ERR6865606	4/15/09
ERR6865607	4/13/09
ERR6865608	4/14/09
ERR6865609	2/16/10
ERR6865610	12/2/10
ERR4457805	2/19/10
ERR6865611	4/15/09
ERR6865612	2/13/10
ERR6865613	4/18/09
ERR6865614	2/19/10
ERR6865615	2/19/10
ERR6865616	4/15/09
ERR6865617	4/21/09
ERR6865618	4/15/09
ERR6865619	4/16/09
ERR6865620	4/21/09
ERR6865621	4/21/09
ERR4457806	4/22/09
ERR6865622	4/22/09
ERR6865623	4/24/09
ERR6865624	4/22/09
ERR6865625	4/23/09
ERR6865626	4/20/09
ERR6865627	4/23/09
ERR6865628	4/25/09
ERR6865629	4/25/09
ERR6865630	4/24/09
ERR6865631	4/23/09
ERR6865632	4/25/09
ERR6865633	4/25/09
ERR6865634	4/21/09
ERR6865635	4/28/09
ERR6865636	4/29/09
ERR6865637	4/25/09
ERR6865638	4/29/09
ERR6865639	4/29/09
ERR6865640	4/29/09
ERR6865641	4/28/09
ERR6865642	4/28/09
ERR6865643	4/30/09
ERR6865644	4/5/09
ERR6865645	6/5/09
ERR6865646	2/5/09
ERR6865647	4/28/09
ERR6865648	7/5/09
ERR6865649	4/30/09
ERR6865650	5/7/09
ERR6865651	6/5/09
ERR6865652	8/5/09
ERR6865653	12/5/09
ERR6865654	9/15/09
ERR6865655	5/13/09
ERR6865656	5/14/09
ERR6865657	9/5/09
ERR6865658	5/14/09
ERR6865659	5/13/09
ERR6865660	5/14/09
ERR6865661	5/14/09
ERR6865662	5/14/09
ERR6865663	5/13/09
ERR6865664	5/15/09
ERR6865665	5/16/09
ERR6865666	5/18/09
ERR6865667	4/19/09
ERR6865668	5/18/09
ERR6865669	5/19/09
ERR6865670	5/18/09
ERR6865671	5/18/09
ERR6865672	5/18/09
ERR6865673	5/20/09
ERR6865674	5/21/09
ERR6865675	5/21/09
ERR6865676	5/21/09
ERR6865677	5/22/09
ERR6865678	5/25/09
ERR6865679	5/22/09
ERR6865680	5/22/09
ERR6865681	9/3/08
ERR6865682	9/5/09
ERR6865683	5/26/09
ERR6865684	9/4/08
ERR6865685	5/26/09
ERR6865686	5/26/09
ERR6865687	5/26/09
ERR6865688	5/27/09
ERR6865689	5/27/09
ERR6865690	5/26/09
ERR6865691	5/20/09
ERR6865692	9/11/09
ERR6865693	9/12/08
ERR6865694	6/29/09
ERR6865695	9/12/09
ERR6865696	5/29/09
ERR6865697	5/30/09
ERR6865698	5/26/09
ERR6865699	5/30/09
ERR6865700	5/12/09
ERR6865701	6/2/09
ERR6865702	1/6/09
ERR6865703	9/16/08
ERR6865704	9/20/08
ERR6865705	4/6/09
ERR6865706	1/5/09
ERR6865707	9/22/09
ERR6865708	9/23/08
ERR6865709	3/6/09
ERR6865710	3/6/09
ERR6865711	9/17/08
ERR6865712	9/24/08
ERR4457807	6/1/09
ERR6865713	3/6/09
ERR6865714	9/2/08
ERR6865715	8/6/09
ERR6865716	5/6/09
ERR6865717	5/6/09
ERR6865718	8/6/09
ERR4457808	9/24/08
ERR6865719	8/6/09
ERR6865720	8/6/09
ERR6865721	5/6/09
ERR6865722	9/22/08
ERR6865723	5/6/09
ERR6865724	6/6/09
ERR6865725	8/6/09
ERR6865726	9/6/09
ERR4457809	10/6/09
ERR6865727	10/6/09
ERR6865728	9/27/08
ERR6865729	9/30/08
ERR6865730	10/6/09
ERR6865731	6/6/09
ERR6865732	11/6/09
ERR6865733	10/2/08
ERR6865734	10/3/08
ERR6865735	10/4/08
ERR6865736	12/6/09
ERR6865737	12/6/09
ERR6865738	10/6/09
ERR6865739	10/6/08
ERR6865740	6/15/09
ERR6865741	10/6/08
ERR6865742	9/30/08
ERR6865743	10/4/08
ERR6865744	6/16/09
ERR6865745	10/9/08
ERR6865746	6/15/09
ERR6865747	10/14/08
ERR6865748	6/17/09
ERR6865749	6/17/09
ERR6865750	10/13/08
ERR6865751	6/17/09
ERR6865752	6/17/09
ERR6865753	10/14/08
ERR6865754	6/18/09
ERR6865755	6/16/09
ERR6865756	10/11/08
ERR6865757	10/13/08
ERR6865758	10/16/08
ERR6865759	10/16/08
ERR6865760	12/9/11
ERR6865761	6/19/09
ERR6865762	6/19/09
ERR6865763	6/17/09
ERR6865764	6/24/09
ERR6865765	6/22/09
ERR6865766	10/20/08
ERR6865767	6/20/09
ERR6865768	6/20/09
ERR6865769	10/20/08
ERR6865770	10/22/08
ERR6865771	6/24/09
ERR6865772	10/21/08
ERR6865773	10/21/08
ERR6865774	6/20/09
ERR6865775	10/22/08
ERR6865776	10/22/08
ERR6865777	10/23/08
ERR6865778	10/23/08
ERR6865779	10/23/08
ERR4457810	6/25/09
ERR6865780	10/23/08
ERR6865781	10/27/08
ERR6865782	6/22/09
ERR6865783	10/25/08
ERR6865784	6/26/09
ERR6865785	10/28/08
ERR6865786	6/25/09
ERR6865787	6/30/09
ERR4457811	10/29/08
ERR6865788	10/30/08
ERR6865789	10/29/08
ERR6865790	10/30/08
ERR6865791	1/7/09
ERR6865792	11/3/08
ERR6865793	7/3/09
ERR4457812	1/7/09
ERR6865794	11/6/08
ERR6865795	1/7/09
ERR6865796	11/4/08
ERR6865797	11/5/09
ERR6865798	11/6/08
ERR6865799	11/6/08
ERR6865800	11/7/08
ERR6865801	11/7/08
ERR6865802	11/7/08
ERR6865803	1/7/09
ERR4457813	7/7/09
ERR6865804	11/7/09
ERR6865805	11/11/08
ERR4457814	3/7/09
ERR6865806	7/2/09
ERR6865807	2/7/09
ERR6865808	1/7/09
ERR6865809	6/7/09
ERR6865810	4/7/09
ERR4457815	6/7/09
ERR6865811	3/7/09
ERR6865812	11/12/08
ERR6865813	3/7/09
ERR6865814	11/11/08
ERR6865815	11/12/08
ERR6865816	7/7/09
ERR6865817	8/7/09
ERR6865818	9/7/09
ERR6865819	11/15/08
ERR6865820	1/22/09
ERR6865821	11/15/08
ERR6865822	10/7/09
ERR6865823	11/17/08
ERR6865824	8/24/09
ERR6865825	8/7/09
ERR6865826	NA
ERR6865827	11/15/08
ERR6865828	11/17/08
ERR6865829	9/7/09
ERR6865830	9/7/09
ERR6865831	11/12/08
ERR6865832	11/17/08
ERR6865833	8/7/09
ERR6865834	11/14/08
ERR6865835	8/7/09
ERR6865836	10/7/09
ERR6865837	11/18/08
ERR6865838	11/18/09
ERR6865839	11/18/08
ERR6865840	10/7/09
ERR6865841	11/19/08
ERR6865842	11/20/08
ERR6865843	11/21/08
ERR6865844	11/24/08
ERR6865845	11/17/08
ERR6865846	7/7/09
ERR6865847	6/7/09
ERR6865848	11/18/08
ERR6865849	11/18/08
ERR6865850	11/19/08
ERR6865851	11/25/08
ERR6865852	11/25/08
ERR6865853	11/7/09
ERR6865854	7/13/09
ERR6865855	7/15/09
ERR6865856	7/13/09
ERR6865857	7/13/09
ERR6865858	11/26/08
ERR6865859	11/26/08
ERR6865860	11/26/08
ERR6865861	11/29/08
ERR6865862	11/27/08
ERR6865863	11/29/08
ERR6865864	11/29/08
ERR6865865	12/1/08
ERR6865866	10/13/08
ERR6865867	11/25/08
ERR6865868	7/14/09
ERR4457816	7/15/09
ERR6865869	7/16/09
ERR6865870	7/14/09
ERR6865871	12/2/08
ERR6865872	7/15/09
ERR6865873	12/4/08
ERR6865874	7/17/09
ERR6865875	7/17/09
ERR6865876	12/5/08
ERR6865877	12/5/08
ERR6865878	12/9/09
ERR6865879	12/9/08
ERR6865880	12/11/08
ERR6865881	7/20/09
ERR6865882	12/10/08
ERR6865883	7/18/09
ERR6865884	12/10/08
ERR6865885	12/11/08
ERR6865886	12/10/09
ERR6865887	12/12/08
ERR6865888	12/11/08
ERR6865889	7/20/09
ERR6865890	12/5/09
ERR6865891	12/10/08
ERR6865892	12/15/08
ERR6865893	7/20/09
ERR6865894	12/15/09
ERR6865895	12/15/08
ERR6865896	7/20/09
ERR6865897	12/16/08
ERR6865898	12/16/09
ERR6865899	12/18/09
ERR6865900	12/18/09
ERR4457817	7/30/09
ERR6865901	7/30/09
ERR6865902	7/30/09
ERR6865903	NA
ERR6865904	7/30/09
ERR6865905	7/30/09
ERR6865906	5/27/10
ERR6865907	1/8/09
ERR6865908	3/8/09
ERR4457818	7/31/09
ERR4457819	7/27/09
ERR6865909	1/8/09
ERR6865910	3/8/09
ERR6865911	4/8/09
ERR6865912	5/8/09
ERR6865913	3/23/09
ERR6865914	4/8/09
ERR4457820	4/8/09
ERR6865915	5/8/09
ERR6865916	1/7/09
ERR6865917	1/8/09
ERR6865918	7/30/09
ERR6865919	7/24/09
ERR6865920	7/25/09
ERR6865921	7/25/09
ERR6865922	7/27/09
ERR6865923	1/8/09
ERR6865924	7/31/09
ERR6865925	1/8/09
ERR6865926	3/8/09
ERR6865927	NA
ERR6865928	4/8/09
ERR6865929	7/8/09
ERR6865930	5/8/09
ERR6865931	7/8/09
ERR6865932	7/8/09
ERR4457821	8/8/09
ERR4457822	10/8/09
ERR6865933	11/8/09
ERR6865934	5/8/09
ERR6865935	8/8/09
ERR6865936	11/8/09
ERR6865937	3/8/09
ERR6865938	8/9/09
ERR6865939	8/13/09
ERR6865940	8/20/09
ERR6865941	7/20/09
ERR6865942	8/20/09
ERR6865943	8/22/09
ERR6865944	8/24/09
ERR6865945	8/18/09
ERR6865946	8/21/09
ERR6865947	8/21/09
ERR6865948	8/28/09
ERR6865949	8/26/09
ERR6865950	8/26/09
ERR6865951	8/24/09
ERR6865952	8/29/09
ERR6865953	9/1/09
ERR6865954	3/9/09
ERR6865955	2/9/09
ERR6865956	1/9/09
ERR6865957	11/18/08
ERR6865958	9/11/09
ERR6865959	8/9/09
ERR6865960	12/9/09
ERR6865961	10/9/09
ERR6865962	9/15/09
ERR6865963	12/9/09
ERR6865964	9/15/09
ERR6865965	9/17/09
ERR6865966	9/17/09
ERR6865967	9/18/09
ERR6865968	9/19/09
ERR6865969	9/19/09
ERR6865970	9/18/09
ERR6865971	9/21/09
ERR6865972	NA
ERR6865973	9/19/09
ERR6865974	9/18/09
ERR6865975	9/19/09
ERR6865976	9/16/09
ERR6865977	9/22/09
ERR6865978	9/23/09
ERR6865979	9/22/09
ERR6865980	9/23/09
ERR6865981	9/21/09
ERR6865982	10/23/09
ERR6865983	9/25/09
ERR6865984	3/11/06
ERR6865985	9/22/09
ERR6865986	9/21/09
ERR6865987	9/22/09
ERR6865988	9/25/09
ERR6865989	1/10/09
ERR6865990	1/10/09
ERR6865991	9/29/09
ERR6865992	9/25/09
ERR4457823	9/30/09
ERR6865993	9/28/09
ERR6865994	2/10/09
ERR6865995	9/30/09
ERR6865996	9/28/09
ERR6865997	9/22/09
ERR6865998	2/10/09
ERR6865999	2/10/09
ERR6866000	9/30/09
ERR6866001	1/10/09
ERR6866002	5/10/09
ERR6866003	5/10/09
ERR6866004	3/10/09
ERR6866005	9/29/09
ERR4457824	9/29/09
ERR6866006	10/13/09
ERR6866007	10/14/09
ERR6866008	10/15/09
ERR6866009	10/14/09
ERR4457825	10/20/09
ERR6866010	10/16/09
ERR6866011	10/15/09
ERR4457826	10/23/09
ERR6866012	10/23/09
ERR6866013	10/24/09
ERR6866014	10/24/09
ERR6866015	10/29/09
ERR6866016	10/27/09
ERR6866017	11/3/09
ERR6866018	10/28/09
ERR6866019	3/11/09
ERR6866020	10/30/09
ERR6866021	4/11/09
ERR6866022	5/11/09
ERR6866023	3/11/09
ERR6866024	6/11/09
ERR6866025	4/11/09
ERR6866026	10/30/09
ERR6866027	10/31/09
ERR6866028	11/4/09
ERR6866029	3/11/09
ERR6866030	5/11/09
ERR6866031	4/11/09
ERR6866032	2/11/09
ERR6866033	9/11/09
ERR6866034	6/11/09
ERR6866035	6/11/09
ERR4457827	10/11/09
ERR6866036	12/11/09
ERR6866037	11/11/09
ERR6866038	11/13/09
ERR6866039	11/13/09
ERR4457828	11/11/09
ERR6866040	NA
ERR6866041	11/13/09
ERR6866042	11/14/09
ERR6866043	11/16/09
ERR6866044	11/19/09
ERR6866045	11/17/09
ERR6866046	11/17/09
ERR6866047	11/19/09
ERR6866048	11/18/09
ERR6866049	11/20/09
ERR6866050	11/19/09
ERR6866051	11/20/09
ERR6866052	11/21/09
ERR6866053	11/23/09
ERR6866054	11/23/09
ERR6866055	11/24/09
ERR6866056	11/26/09
ERR6866057	11/25/09
ERR6866058	11/26/09
ERR6866059	11/26/09
ERR6866060	11/26/09
ERR6866061	11/20/09
ERR6866062	11/27/09
ERR6866063	11/27/09
ERR6866064	11/27/09
ERR4457829	3/20/09
ERR6866065	11/30/09
ERR6866066	1/12/09
ERR6866067	11/30/09
ERR4457830	1/12/09
ERR6866068	11/30/09
ERR6866069	1/12/09
ERR4457831	2/12/09
ERR6866070	3/12/09
ERR6866071	1/12/09
ERR6866072	4/12/09
ERR6866073	NA
ERR6866074	11/12/09
ERR6866075	12/10/09
ERR6866076	12/14/09
ERR6866077	10/12/09
ERR6866078	11/12/09
ERR6866079	5/12/09
ERR6866080	12/15/09
ERR6866081	12/15/09
ERR6866082	12/14/09
ERR6866083	12/12/09
ERR6866084	12/15/09
ERR6866085	12/14/09
ERR6866086	12/14/09
ERR6866087	12/14/09
ERR6866088	11/12/09
ERR6866089	12/15/09
ERR6866090	12/15/09
ERR6866091	12/15/09
ERR6866092	12/24/09
ERR6866093	1/9/09
ERR6866094	1/7/09
ERR6866095	1/7/09
ERR6866096	1/8/09
ERR6866097	1/6/09
ERR6866098	1/5/09
ERR6866099	1/13/09
ERR6866100	1/13/09
ERR6866101	1/9/09
ERR6866102	1/9/09
ERR6866103	1/10/09
ERR6866104	1/8/09
ERR6866105	4/20/09
ERR4457832	1/16/09
ERR6866106	1/13/09
ERR6866107	1/15/09
ERR6866108	1/14/09
ERR6866109	1/14/09
ERR6866110	1/14/09
ERR6866111	1/15/09
ERR6866112	1/15/09
ERR6866113	1/14/09
ERR6866114	1/19/09
ERR6866115	1/16/09
ERR6866116	1/17/09
ERR6866117	1/19/09
ERR6866118	1/21/09
ERR6866119	1/21/09
ERR6866120	1/19/09
ERR6866121	1/20/09
ERR4457833	1/20/09
ERR6866122	1/22/09
ERR6866123	1/20/09
ERR4457834	1/23/09
ERR6866124	1/22/09
ERR4457835	1/23/09
ERR6866125	1/22/09
ERR6866126	1/23/09
ERR4457836	1/26/09
ERR6866127	1/27/09
ERR6866128	1/29/09
ERR6866129	NA
ERR6866130	1/27/09
ERR6866131	1/27/09
ERR6866132	2/1/09
ERR6866133	1/24/09
ERR4457837	1/27/09
ERR6866134	NA
ERR6866135	1/26/09
ERR4457838	1/27/09
ERR6866136	1/29/09
ERR6866137	3/2/09
ERR6866138	2/5/09
ERR6866139	2/4/09
ERR6866140	2/2/09
ERR6866141	2/2/09
ERR6866142	2/2/09
ERR6866143	2/2/09
ERR4457839	2/5/09
ERR6866144	2/3/09
ERR6866145	2/3/09
ERR6866146	2/4/09
ERR6866147	2/7/09
ERR6866148	2/5/09
ERR6866149	2/6/09
ERR6866150	2/9/09
ERR6866151	2/9/09
ERR4457840	9/16/09
ERR6866152	2/12/09
ERR4457841	2/12/09
ERR6866153	2/10/09
ERR6866154	2/9/09
ERR6866155	2/10/09
ERR6866156	2/10/09
ERR6866157	2/10/09
ERR6866158	2/12/09
ERR6866159	2/11/09
ERR6866160	2/11/09
ERR6866161	5/9/09
ERR6866162	2/9/09
ERR6866163	2/6/09
ERR6866164	2/11/09
ERR6866165	2/14/09
ERR6866166	2/12/09
ERR6866167	NA
ERR6866168	2/12/09
ERR6866169	2/14/09
ERR6866170	2/17/09
ERR4457842	2/11/09
ERR4457843	2/18/09
ERR6866171	2/18/09
ERR6866172	2/18/09
ERR4457844	2/18/09
ERR6866173	2/19/09
ERR6866174	2/23/09
ERR6866175	2/21/09
ERR6866176	2/20/09
ERR6866177	2/21/09
ERR6866178	2/25/09
ERR6866179	2/27/09
ERR6866180	2/27/09
ERR6866181	2/24/09
ERR6866182	2/24/09
ERR6866183	2/21/09
ERR6866184	2/28/09
ERR6866185	2/28/09
ERR6866186	2/28/09
ERR4457766	3/4/09
ERR6866187	3/4/09
ERR6866188	3/6/09
ERR6866189	3/3/09
ERR4457845	NA
ERR6866190	3/6/09
ERR6866191	3/9/09
ERR6866192	3/4/09
ERR4457846	3/5/09
ERR6866193	3/5/09
ERR6866194	NA
ERR6866195	3/6/09
ERR6866196	3/9/09
ERR6866197	3/10/09
ERR6866198	3/9/09
ERR4457847	3/9/09
ERR6866199	3/10/09
ERR6866200	3/10/09
ERR6866201	3/13/09
ERR6866202	3/13/09
ERR6866203	3/11/09
ERR6866204	3/15/09
ERR6866205	3/16/09
ERR6866206	3/14/09
ERR4457767	3/17/09
ERR6866207	3/11/09
ERR6866208	3/16/09
ERR6866209	3/18/09
ERR6866210	3/18/09
ERR6866211	3/16/09
ERR6866212	3/17/09
ERR6866213	3/17/09
ERR6866214	3/25/09
ERR6866215	3/16/09
ERR4457848	3/16/09
ERR6866216	3/21/09
ERR6866217	3/18/09
ERR6866218	8/12/09
ERR4457849	3/19/09
ERR6866219	3/19/09
ERR6866220	3/18/09
ERR6866221	3/17/09
ERR6866222	3/19/09
ERR6866223	3/19/09
ERR6866224	3/20/09
ERR6866225	3/21/09
ERR6866226	3/20/09
ERR4457850	3/20/09
ERR6866227	3/20/09
ERR6866228	3/23/09
ERR4457851	3/21/09
ERR6866229	3/24/09
ERR6866230	3/26/09
ERR6866231	3/25/09
ERR6866232	3/18/09
ERR6866233	3/18/09
ERR6866234	3/23/09
ERR6866235	3/23/09
ERR6866236	3/25/09
ERR6866237	3/25/09
ERR6866238	3/27/09
ERR4457852	3/27/09
ERR6866239	3/28/09
ERR6866240	3/30/09
ERR6866241	3/30/09
ERR6866242	3/30/09
ERR6866243	3/26/09
ERR6866244	3/24/09
ERR6866245	3/26/09
ERR6866246	3/31/09
ERR6866247	3/30/09
ERR6866248	3/28/09
ERR6866249	3/26/09
ERR6866250	4/1/09
ERR6866251	3/30/09
ERR6866252	3/27/09
ERR6866253	3/27/09
ERR6866254	3/26/09
ERR6866255	3/27/09
ERR6866256	4/2/09
ERR6866257	4/1/09
ERR6866258	4/2/09
ERR6866259	4/1/09
ERR6866260	4/4/09
ERR6866261	4/7/09
ERR6866262	4/2/09
ERR6866263	4/6/09
ERR6866264	4/6/09
ERR6866265	4/1/09
ERR6866266	3/31/09
ERR6866267	4/4/09
ERR6866268	4/1/09
ERR6866269	4/7/09
ERR4457853	4/7/09
ERR6866270	4/2/09
ERR6866271	4/6/09
ERR6866272	4/4/09
ERR6866273	4/3/09
ERR6866274	4/8/09
ERR6866275	4/11/09
ERR6866276	4/11/09
ERR6866277	4/7/09
ERR6866278	4/11/09
ERR6866279	4/7/09
ERR6866280	4/7/09
ERR6866281	4/6/09
ERR6866282	4/11/09
ERR6866283	4/13/09
ERR6866284	4/13/09
ERR6866285	4/11/09
ERR6866286	4/13/09
ERR6866287	4/14/11
ERR6866288	4/13/09
ERR6866289	4/13/09
ERR6866290	4/13/09
ERR6866291	4/14/09
ERR6866292	4/13/09
ERR4457854	4/14/09
ERR4457855	4/13/09
ERR4457856	4/8/09
ERR6866293	4/14/09
ERR4457857	4/16/09
ERR6866294	4/17/09
ERR6866295	4/17/09
ERR6866296	4/17/09
ERR6866297	4/22/09
ERR6866298	4/20/09
ERR6866299	4/18/09
ERR6866300	4/15/09
ERR6866301	4/14/09
ERR6866302	4/13/09
ERR6866303	4/14/09
ERR6866304	4/14/09
ERR4457858	4/14/09
ERR6866305	4/17/09
ERR6866306	4/17/09
ERR6866307	4/17/09
ERR6866308	3/16/09
ERR6866309	4/18/09
ERR6866310	4/15/09
ERR6866311	4/16/09
ERR6866312	4/17/09
ERR6866313	4/22/09
ERR6866314	4/21/09
ERR6866315	4/22/09
ERR6866316	4/21/09
ERR6866317	4/17/09
ERR6866318	4/4/09
ERR6866319	4/20/09
ERR6866320	4/21/09
ERR6866321	4/22/09
ERR6866322	4/24/09
ERR6866323	4/23/09
ERR4457859	4/23/09
ERR6866324	4/20/09
ERR6866325	4/22/09
ERR6866326	4/21/09
ERR6866327	4/21/09
ERR6866328	4/27/09
ERR6866329	4/29/09
ERR6866330	4/27/09
ERR6866331	4/29/09
ERR6866332	4/27/09
ERR6866333	4/28/09
ERR6866334	4/28/09
ERR6866335	4/28/09
ERR6866336	5/2/09
ERR6866337	5/4/09
ERR4457860	4/27/09
ERR6866338	4/29/09
ERR6866339	5/2/09
ERR6866340	4/30/09
ERR6866341	4/30/09
ERR6866342	5/2/09
ERR6866343	4/25/09
ERR6866344	4/28/09
ERR6866345	5/2/09
ERR6866346	4/30/09
ERR6866347	4/30/09
ERR6866348	5/2/09
ERR6866349	4/30/09
ERR4457861	4/27/09
ERR6866350	3/27/09
ERR6866351	5/5/09
ERR6866352	5/4/09
ERR6866353	5/4/09
ERR6866354	5/5/09
ERR6866355	5/5/09
ERR6866356	5/5/09
ERR6866357	5/4/09
ERR6866358	4/28/09
ERR6866359	5/5/09
ERR4457862	5/6/09
ERR6866360	5/8/09
ERR6866361	5/7/09
ERR6866362	5/9/09
ERR6866363	5/11/09
ERR6866364	5/13/09
ERR6866365	5/12/09
ERR6866366	5/8/09
ERR6866367	5/6/09
ERR6866368	5/8/09
ERR6866369	5/11/09
ERR6866370	5/11/09
ERR6866371	5/11/09
ERR6866372	5/11/09
ERR6866373	5/12/09
ERR6866374	5/15/09
ERR6866375	5/12/09
ERR6866376	5/9/09
ERR6866377	5/15/09
ERR6866378	5/15/09
ERR6866379	5/13/09
ERR6866380	5/16/09
ERR4457863	5/11/09
ERR6866381	5/14/09
ERR6866382	5/8/09
ERR6866383	5/8/09
ERR6866384	5/16/09
ERR6866385	5/19/09
ERR4457864	5/18/09
ERR6866386	5/12/09
ERR6866387	5/14/09
ERR6866388	5/15/09
ERR6866389	5/15/09
ERR6866390	5/15/09
ERR6866391	5/14/09
ERR6866392	5/15/09
ERR6866393	5/13/09
ERR6866394	5/19/09
ERR6866395	5/19/09
ERR6866396	5/18/09
ERR6866397	5/14/09
ERR6866398	5/18/09
ERR6866399	5/20/09
ERR6866400	5/20/09
ERR6866401	5/18/09
ERR6866402	5/18/09
ERR6866403	5/18/09
ERR6866404	5/20/09
ERR6866405	5/20/09
ERR6866406	5/23/09
ERR6866407	5/23/09
ERR6866408	5/21/09
ERR6866409	5/11/09
ERR6866410	5/20/09
ERR6866411	5/21/09
ERR6866412	5/20/09
ERR6866413	5/20/09
ERR6866414	5/20/09
ERR6866415	5/25/09
ERR6866416	5/23/09
ERR6866417	5/20/09
ERR6866418	5/25/09
ERR6866419	5/23/09
ERR6866420	5/23/09
ERR6866421	5/25/09
ERR6866422	5/26/09
ERR6866423	5/26/11
ERR6866424	5/26/09
ERR6866425	5/26/09
ERR6866426	5/27/09
ERR6866427	5/21/09
ERR6866428	5/25/09
ERR6866429	5/19/09
ERR6866430	5/22/09
ERR6866431	5/22/09
ERR6866432	5/30/09
ERR6866433	5/30/09
ERR6866434	5/26/09
ERR6866435	5/26/09
ERR4457865	5/26/09
ERR6866436	5/27/09
ERR6866437	5/26/09
ERR6866438	5/25/09
ERR6866439	5/27/09
ERR6866440	6/3/09
ERR6866441	6/2/09
ERR6866442	6/3/09
ERR6866443	6/3/09
ERR6866444	6/8/09
ERR6866445	6/5/09
ERR6866446	6/5/09
ERR6866447	6/4/09
ERR6866448	6/2/09
ERR6866449	6/2/09
ERR6866450	6/3/09
ERR6866451	6/2/09
ERR6866452	6/5/09
ERR6866453	6/4/09
ERR6866454	6/5/09
ERR6866455	6/2/09
ERR6866456	6/4/09
ERR6866457	6/1/09
ERR6866458	6/1/09
ERR6866459	5/30/09
ERR6866460	6/1/09
ERR6866461	6/1/09
ERR6866462	5/30/09
ERR6866463	6/4/09
ERR6866464	6/1/09
ERR6866465	6/6/09
ERR6866466	6/9/09
ERR6866467	6/10/09
ERR6866468	6/10/09
ERR6866469	6/5/09
ERR6866470	6/5/09
ERR6866471	6/9/09
ERR6866472	6/9/09
ERR6866473	6/10/09
ERR4457866	6/11/09
ERR6866474	6/10/09
ERR6866475	6/12/09
ERR6866476	6/12/09
ERR6866477	6/11/09
ERR6866478	6/11/09
ERR6866479	6/13/09
ERR6866480	6/15/09
ERR6866481	6/17/09
ERR6866482	6/18/09
ERR6866483	6/12/09
ERR6866484	6/13/09
ERR4457867	6/17/09
ERR6866485	6/18/09
ERR6866486	6/19/09
ERR4457868	6/24/09
ERR6866487	6/26/09
ERR6866488	6/26/09
ERR6866489	6/25/09
ERR6866490	7/1/09
ERR6866491	7/2/09
ERR6866492	7/2/09
ERR6866493	7/7/09
ERR6866494	7/7/09
ERR6866495	7/6/09
ERR4457869	7/5/09
ERR6866496	7/7/09
ERR6866497	7/6/09
ERR6866498	7/1/09
ERR6866499	7/1/09
ERR6866500	7/2/09
ERR6866501	7/2/09
ERR6866502	7/3/09
ERR6866503	7/3/09
ERR6866504	7/3/09
ERR6866505	7/2/09
ERR6866506	7/6/09
ERR6866507	7/2/09
ERR4457870	7/7/09
ERR6866508	7/8/09
ERR6866509	7/6/09
ERR6866510	7/7/09
ERR6866511	7/7/09
ERR6866512	7/6/09
ERR6866513	7/10/09
ERR6866514	7/6/09
ERR6866515	7/8/09
ERR6866516	7/9/09
ERR6866517	7/9/09
ERR4457871	7/8/09
ERR6866518	7/13/09
ERR4457872	7/4/09
ERR6866519	7/12/09
ERR6866520	7/14/09
ERR6866521	7/9/09
ERR6866522	7/13/09
ERR6866523	7/15/09
ERR6866524	7/14/09
ERR6866525	7/21/09
ERR6866526	7/22/09
ERR6866527	7/21/09
ERR6866528	7/20/09
ERR6866529	7/20/09
ERR6866530	7/20/09
ERR6866531	7/20/09
ERR6866532	7/14/09
ERR6866533	7/15/09
ERR6866534	7/17/09
ERR6866535	7/16/09
ERR4457873	7/17/09
ERR4457874	7/17/09
ERR6866536	7/18/09
ERR4457875	7/14/09
ERR6866537	7/14/09
ERR6866538	7/16/09
ERR6866539	7/14/09
ERR6866540	7/16/09
ERR6866541	7/17/09
ERR4457768	7/18/09
ERR6866542	7/20/09
ERR6866543	7/14/09
ERR4457876	7/20/09
ERR6866544	7/23/09
ERR6866545	7/17/09
ERR6866546	7/8/09
ERR6866547	7/23/09
ERR6866548	7/24/09
ERR6866549	7/23/09
ERR6866550	7/24/09
ERR6866551	7/25/09
ERR6866552	7/24/09
ERR6866553	7/24/09
ERR6866554	7/24/09
ERR6866555	7/31/09
ERR6866556	7/22/09
ERR6866557	7/30/09
ERR4457877	8/3/09
ERR6866558	8/1/09
ERR4457878	8/4/09
ERR6866559	8/1/09
ERR6866560	7/31/09
ERR6866561	8/3/09
ERR6866562	7/31/09
ERR6866563	7/31/09
ERR6866564	8/1/09
ERR6866565	7/31/09
ERR6866566	8/4/09
ERR4457879	8/3/09
ERR4457880	8/6/09
ERR6866567	8/6/09
ERR6866568	8/3/09
ERR4457881	8/1/09
ERR6866569	8/3/09
ERR6866570	8/6/09
ERR6866571	8/11/09
ERR6866572	8/4/09
ERR6866573	8/10/09
ERR6866574	8/10/09
ERR6866575	8/8/09
ERR6866576	8/11/09
ERR6866577	8/5/09
ERR6866578	8/11/09
ERR6866579	8/11/09
ERR6866580	8/10/09
ERR6866581	8/15/09
ERR6866582	8/13/09
ERR6866583	8/11/09
ERR6866584	8/10/09
ERR6866585	8/13/09
ERR6866586	8/15/09
ERR6866587	8/13/09
ERR6866588	8/12/09
ERR4457769	8/14/09
ERR6866589	8/14/09
ERR4457882	8/11/09
ERR6866590	8/19/09
ERR6866591	8/18/09
ERR6866592	8/15/09
ERR6866593	8/18/09
ERR6866594	8/18/09
ERR6866595	8/8/09
ERR6866596	8/13/09
ERR6866597	8/19/09
ERR4457883	8/18/09
ERR6866598	8/20/09
ERR6866599	8/20/09
ERR6866600	8/19/09
ERR6866601	8/18/09
ERR6866602	8/19/09
ERR6866603	8/19/09
ERR6866604	8/20/09
ERR4457884	8/21/09
ERR6866605	8/21/09
ERR6866606	8/21/09
ERR6866607	8/25/09
ERR6866608	8/24/09
ERR6866609	8/19/09
ERR6866610	8/25/09
ERR6866611	8/21/09
ERR4457885	8/19/09
ERR6866612	8/24/09
ERR6866613	8/26/09
ERR6866614	8/27/09
ERR6866615	8/26/09
ERR6866616	8/27/09
ERR6866617	8/25/09
ERR6866618	8/24/09
ERR6866619	8/25/09
ERR6866620	8/25/11
ERR6866621	8/27/09
ERR6866622	8/27/09
ERR6866623	8/26/09
ERR6866624	8/26/09
ERR6866625	8/24/09
ERR6866626	8/6/09
ERR6866627	8/25/09
ERR6866628	8/28/09
ERR6866629	8/31/09
ERR6866630	8/25/09
ERR6866631	8/26/09
ERR6866632	8/27/08
ERR6866633	8/28/09
ERR6866634	8/26/09
ERR6866635	8/29/09
ERR6866636	8/29/09
ERR6866637	8/31/09
ERR4457886	9/4/09
ERR6866638	8/31/09
ERR4457887	8/31/09
ERR6866639	8/29/09
ERR6866640	8/29/09
ERR6866641	9/1/09
ERR6866642	9/1/09
ERR6866643	8/31/09
ERR6866644	8/29/09
ERR6866645	9/4/09
ERR4457888	8/28/09
ERR6866646	8/31/09
ERR6866647	8/29/09
ERR6866648	8/29/09
ERR6866649	9/2/09
ERR6866650	8/28/09
ERR6866651	9/2/09
ERR6866652	9/5/09
ERR6866653	9/4/09
ERR6866654	9/4/09
ERR6866655	9/7/09
ERR6866656	9/7/09
ERR6866657	9/2/09
ERR6866658	9/3/09
ERR6866659	9/4/09
ERR6866660	9/5/09
ERR6866661	9/7/09
ERR6866662	9/7/09
ERR6866663	9/9/09
ERR6866664	9/7/09
ERR4457889	9/8/09
ERR6866665	9/7/09
ERR6866666	9/12/09
ERR6866667	9/14/09
ERR6866668	9/14/09
ERR6866669	9/10/09
ERR6866670	9/9/09
ERR6866671	9/9/09
ERR6866672	9/11/09
ERR6866673	9/11/09
ERR6866674	9/9/09
ERR6866675	9/12/09
ERR6866676	9/11/09
ERR6866677	9/11/09
ERR6866678	9/10/09
ERR6866679	9/10/09
ERR6866680	9/12/09
ERR4457890	9/15/09
ERR6866681	9/10/09
ERR6866682	9/10/09
ERR6866683	9/17/09
ERR6866684	9/15/09
ERR6866685	9/15/09
ERR6866686	9/16/09
ERR6866687	NA
ERR6866688	9/12/09
ERR6866689	9/14/09
ERR6866690	9/15/09
ERR6866691	9/14/09
ERR6866692	9/15/09
ERR6866693	9/18/09
ERR6866694	9/17/09
ERR6866695	9/16/09
ERR6866696	5/12/09
ERR6866697	9/17/09
ERR6866698	9/19/09
ERR6866699	9/16/09
ERR6866700	9/21/09
ERR6866701	9/21/09
ERR6866702	9/17/09
ERR6866703	9/13/09
ERR6866704	9/16/09
ERR6866705	9/21/09
ERR6866706	9/21/09
ERR6866707	9/19/09
ERR6866708	9/16/09
ERR6866709	9/19/09
ERR6866710	9/21/09
ERR6866711	9/21/09
ERR6866712	9/21/09
ERR6866713	9/19/09
ERR6866714	9/17/09
ERR4457891	9/23/09
ERR6866715	9/21/09
ERR6866716	9/24/09
ERR6866717	9/22/09
ERR6866718	9/23/09
ERR6866719	9/23/09
ERR6866720	9/24/09
ERR6866721	9/23/09
ERR6866722	9/23/09
ERR6866723	9/23/09
ERR6866724	9/28/09
ERR6866725	8/25/09
ERR4457892	9/25/09
ERR6866726	9/26/09
ERR6866727	9/28/09
ERR4457893	9/24/09
ERR6866728	9/24/09
ERR6866729	9/24/09
ERR6866730	9/21/09
ERR6866731	9/25/09
ERR6866732	9/25/09
ERR6866733	9/28/09
ERR6866734	9/26/09
ERR6866735	9/25/09
ERR6866736	9/22/09
ERR6866737	9/22/09
ERR6866738	9/29/09
ERR6866739	9/28/09
ERR6866740	9/29/09
ERR6866741	10/1/09
ERR4457894	10/1/09
ERR6866742	9/30/09
ERR4457895	9/29/09
ERR6866743	10/1/09
ERR6866744	10/2/09
ERR6866745	10/2/09
ERR6866746	10/2/09
ERR6866747	9/30/09
ERR6866748	10/6/09
ERR6866749	10/3/09
ERR6866750	10/12/09
ERR6866751	10/6/09
ERR6866752	10/6/09
ERR6866753	10/5/09
ERR6866754	10/6/09
ERR6866755	10/9/09
ERR6866756	10/7/09
ERR6866757	10/12/09
ERR6866758	10/6/09
ERR6866759	10/6/09
ERR6866760	10/5/09
ERR6866761	10/2/09
ERR6866762	2/10/09
ERR4457896	10/5/09
ERR6866763	10/5/09
ERR6866764	10/5/09
ERR6866765	10/6/09
ERR4457897	10/7/09
ERR6866766	10/7/09
ERR6866767	10/6/09
ERR6866768	10/9/09
ERR6866769	10/7/09
ERR4457898	10/3/09
ERR6866770	10/12/09
ERR6866771	10/13/09
ERR4457899	10/12/09
ERR6866772	10/12/09
ERR6866773	10/13/09
ERR6866774	10/14/09
ERR6866775	10/15/09
ERR6866776	10/15/09
ERR6866777	10/14/09
ERR6866778	10/14/09
ERR6866779	10/14/09
ERR6866780	10/16/09
ERR6866781	10/16/09
ERR6866782	10/17/09
ERR6866783	10/17/09
ERR6866784	10/17/09
ERR6866785	10/19/09
ERR6866786	8/1/09
ERR6866787	10/16/09
ERR6866788	10/17/09
ERR6866789	10/19/09
ERR6866790	10/17/09
ERR6866791	10/17/09
ERR6866792	10/15/09
ERR6866793	10/15/09
ERR6866794	10/20/09
ERR6866795	10/19/09
ERR6866796	10/20/09
ERR6866797	10/19/09
ERR6866798	10/17/09
ERR4457900	10/20/09
ERR6866799	10/21/09
ERR6866800	10/21/09
ERR6866801	10/21/09
ERR6866802	10/24/09
ERR6866803	10/23/09
ERR6866804	10/23/09
ERR6866805	10/23/09
ERR6866806	10/26/09
ERR6866807	10/24/09
ERR6866808	10/26/09
ERR6866809	10/19/09
ERR6866810	10/26/09
ERR4457901	10/24/09
ERR6866811	10/22/09
ERR6866812	10/26/09
ERR6866813	10/22/09
ERR6866814	10/29/09
ERR6866815	11/2/09
ERR6866816	10/29/09
ERR6866817	10/28/09
ERR6866818	10/30/09
ERR6866819	11/3/09
ERR6866820	10/26/09
ERR6866821	10/29/09
ERR6866822	11/4/09
ERR4457902	10/30/09
ERR6866823	11/2/09
ERR6866824	11/3/09
ERR6866825	11/2/09
ERR6866826	11/3/09
ERR6866827	11/3/09
ERR4457903	11/3/09
ERR6866828	11/5/09
ERR6866829	11/2/09
ERR6866830	11/6/09
ERR6866831	11/5/09
ERR4457904	11/5/09
ERR6866832	11/5/09
ERR6866833	11/5/09
ERR6866834	11/6/09
ERR6866835	11/6/09
ERR6866836	11/9/09
ERR6866837	11/7/09
ERR6866838	11/7/09
ERR6866839	11/6/09
ERR6866840	11/6/09
ERR6866841	11/6/09
ERR6866842	11/9/09
ERR6866843	11/7/09
ERR6866844	11/9/09
ERR6866845	11/10/09
ERR6866846	11/10/09
ERR4457905	11/10/09
ERR6866847	11/11/09
ERR6866848	11/11/09
ERR6866849	11/10/09
ERR6866850	11/12/09
ERR6866851	11/13/09
ERR6866852	11/14/09
ERR6866853	11/13/09
ERR6866854	11/12/09
ERR4457770	11/11/09
ERR6866855	11/13/09
ERR6866856	11/11/09
ERR6866857	11/14/09
ERR6866858	11/13/09
ERR6866859	11/10/09
ERR6866860	11/11/09
ERR6866861	11/13/09
ERR6866862	11/14/09
ERR4457906	11/14/09
ERR6866863	11/13/09
ERR6866864	11/13/09
ERR4457907	11/16/09
ERR4457908	11/16/09
ERR6866865	11/18/09
ERR6866866	11/13/09
ERR6866867	11/13/09
ERR6866868	11/16/09
ERR6866869	11/16/09
ERR6866870	11/16/09
ERR6866871	11/14/09
ERR6866872	11/13/09
ERR4457909	11/10/09
ERR4457910	11/17/09
ERR6866873	11/23/09
ERR6866874	11/19/09
ERR6866875	11/17/09
ERR6866876	11/24/09
ERR6866877	11/20/09
ERR4457911	11/20/09
[truncated: 140 more rows]
