# Supplementary material for: Genomic signatures of pre-resistance in Mycobacterium tuberculosis
Source: Nat Commun. 2021 Dec 15;12:7312. doi: 10.1038/s41467-021-27616-7 (PMC8674244; doi:10.1038/s41467-021-27616-7)
Supplement: Supplementary file 5 — Supplementary Data 2 [file 41467_2021_27616_MOESM5_ESM.csv]

study	run	collection_year	country	region	lineage
PRJEB7281	ERR552130	2007	Afghanistan	Central Asia	Lineage 2
PRJEB7281	ERR553107	2007	India	Central Asia	Lineage 2
PRJNA235723	SRR1173104	2002	India	Central Asia	Lineage 2
PRJNA235744	SRR1175174	2003	India	Central Asia	Lineage 2
PRJNA235763	SRR1173009	2003	India	Central Asia	Lineage 2
PRJNA235816	SRR1172930	2002	India	Central Asia	Lineage 2
PRJNA235820	SRR1172720	2002	India	Central Asia	Lineage 2
PRJNA235824	SRR1173083	2003	India	Central Asia	Lineage 2
PRJNA235830	SRR1173099	2003	India	Central Asia	Lineage 2
PRJEB7281	ERR551293	2008	Kazakhstan	Central Asia	Lineage 2
PRJEB7281	ERR551772	2002	Kazakhstan	Central Asia	Lineage 2
PRJEB7281	ERR552479	2002	Kazakhstan	Central Asia	Lineage 2
PRJEB7281	ERR551520	2007	Nepal	Central Asia	Lineage 2
PRJEB7281	ERR553171	2005	Nepal	Central Asia	Lineage 2
PRJNA306588	SRR3082095	2009	Tajikistan	Central Asia	Lineage 2
PRJNA306588	SRR3082102	2009	Tajikistan	Central Asia	Lineage 2
PRJNA306588	SRR3082109	2010	Tajikistan	Central Asia	Lineage 2
PRJNA306588	SRR3082115	2010	Tajikistan	Central Asia	Lineage 2
PRJNA306588	SRR3082116	2009	Tajikistan	Central Asia	Lineage 2
PRJNA306588	SRR3082127	2010	Tajikistan	Central Asia	Lineage 2
PRJNA306588	SRR3082128	2010	Tajikistan	Central Asia	Lineage 2
PRJNA306588	SRR3085246	2010	Tajikistan	Central Asia	Lineage 2
PRJNA306588	SRR3085256	2010	Tajikistan	Central Asia	Lineage 2
PRJNA306588	SRR3085263	2009	Tajikistan	Central Asia	Lineage 2
PRJNA306588	SRR3085265	2009	Tajikistan	Central Asia	Lineage 2
PRJNA306588	SRR3085273	2009	Tajikistan	Central Asia	Lineage 2
PRJNA306588	SRR3085276	2010	Tajikistan	Central Asia	Lineage 2
PRJNA306588	SRR3085293	2009	Tajikistan	Central Asia	Lineage 2
PRJNA306588	SRR3085296	2010	Tajikistan	Central Asia	Lineage 2
PRJNA306588	SRR3085347	2010	Tajikistan	Central Asia	Lineage 2
PRJNA306588	SRR3085349	2009	Tajikistan	Central Asia	Lineage 2
PRJNA306588	SRR3086350	2010	Tajikistan	Central Asia	Lineage 2
PRJNA306588	SRR3086360	2009	Tajikistan	Central Asia	Lineage 2
PRJEB7281	ERR550782	2001	Turkmenistan	Central Asia	Lineage 2
PRJEB7281	ERR550984	2001	Turkmenistan	Central Asia	Lineage 2
PRJEB7281	ERR551167	2001	Turkmenistan	Central Asia	Lineage 2
PRJEB7281	ERR551879	2002	Turkmenistan	Central Asia	Lineage 2
PRJEB7281	ERR552760	2002	Turkmenistan	Central Asia	Lineage 2
PRJEB7281	ERR551159	2004	Uzbekistan	Central Asia	Lineage 2
PRJEB7281	ERR551638	2004	Uzbekistan	Central Asia	Lineage 2
PRJEB7281	ERR551821	2005	Uzbekistan	Central Asia	Lineage 2
PRJEB7281	ERR551944	2005	Uzbekistan	Central Asia	Lineage 2
PRJEB7281	ERR552358	2005	Uzbekistan	Central Asia	Lineage 2
PRJEB7281	ERR552580	2004	Uzbekistan	Central Asia	Lineage 2
PRJNA306588	SRR3085339	2014	Djibouti	East Africa	Lineage 2
PRJEB7281	ERR553086	2006	Kenya	East Africa	Lineage 2
PRJEB27802	ERR2704684	1998	China	East Asia	Lineage 2
PRJEB27802	ERR2704699	1998	China	East Asia	Lineage 2
PRJEB27802	ERR2704702	1997	China	East Asia	Lineage 2
PRJEB7281	ERR550910	2007	China	East Asia	Lineage 2
PRJEB7281	ERR550927	2004	China	East Asia	Lineage 2
PRJEB7281	ERR551977	2003	China	East Asia	Lineage 2
PRJEB7281	ERR552838	2002	China	East Asia	Lineage 2
PRJEB7281	ERR553291	2004	China	East Asia	Lineage 2
PRJNA251949	SRR1368338	2013	China	East Asia	Lineage 2
PRJNA251949	SRR1368339	2012	China	East Asia	Lineage 2
PRJNA268900	SRR1723420	2007	China	East Asia	Lineage 2
PRJNA268900	SRR1723430	2007	China	East Asia	Lineage 2
PRJNA268900	SRR1723431	2007	China	East Asia	Lineage 2
PRJNA268900	SRR1723432	2007	China	East Asia	Lineage 2
PRJNA268900	SRR1723435	2007	China	East Asia	Lineage 2
PRJNA268900	SRR1723436	2007	China	East Asia	Lineage 2
PRJNA268900	SRR1723437	2007	China	East Asia	Lineage 2
PRJNA268900	SRR1723439	2007	China	East Asia	Lineage 2
PRJNA268900	SRR1723440	2007	China	East Asia	Lineage 2
PRJNA268900	SRR1723448	2007	China	East Asia	Lineage 2
PRJNA268900	SRR1723454	2007	China	East Asia	Lineage 2
PRJNA268900	SRR1723461	2007	China	East Asia	Lineage 2
PRJNA268900	SRR1723473	2007	China	East Asia	Lineage 2
PRJNA268900	SRR1723474	2007	China	East Asia	Lineage 2
PRJNA268900	SRR1723475	2007	China	East Asia	Lineage 2
PRJNA268900	SRR1723476	2007	China	East Asia	Lineage 2
PRJNA268900	SRR1723477	2007	China	East Asia	Lineage 2
PRJNA268900	SRR1723478	2007	China	East Asia	Lineage 2
PRJNA268900	SRR1723479	2007	China	East Asia	Lineage 2
PRJNA268900	SRR1723483	2007	China	East Asia	Lineage 2
PRJNA268900	SRR1723518	2007	China	East Asia	Lineage 2
PRJNA268900	SRR1723522	2007	China	East Asia	Lineage 2
PRJNA268900	SRR1723524	2007	China	East Asia	Lineage 2
PRJNA268900	SRR1723525	2007	China	East Asia	Lineage 2
PRJNA268900	SRR1723530	2007	China	East Asia	Lineage 2
PRJNA268900	SRR1723532	2007	China	East Asia	Lineage 2
PRJNA268900	SRR1723533	2007	China	East Asia	Lineage 2
PRJNA268900	SRR1723537	2007	China	East Asia	Lineage 2
PRJNA268900	SRR1723538	2007	China	East Asia	Lineage 2
PRJNA268900	SRR1723544	2007	China	East Asia	Lineage 2
PRJNA268900	SRR1723545	2007	China	East Asia	Lineage 2
PRJNA268900	SRR1723546	2007	China	East Asia	Lineage 2
PRJNA268900	SRR1723547	2007	China	East Asia	Lineage 2
PRJNA268900	SRR1723548	2007	China	East Asia	Lineage 2
PRJNA268900	SRR1723551	2007	China	East Asia	Lineage 2
PRJNA268900	SRR1723552	2007	China	East Asia	Lineage 2
PRJNA268900	SRR1723553	2007	China	East Asia	Lineage 2
PRJNA268900	SRR1723555	2007	China	East Asia	Lineage 2
PRJNA268900	SRR1723556	2007	China	East Asia	Lineage 2
PRJNA268900	SRR1723560	2007	China	East Asia	Lineage 2
PRJNA268900	SRR1723561	2007	China	East Asia	Lineage 2
PRJNA268900	SRR1723563	2007	China	East Asia	Lineage 2
PRJNA268900	SRR1723681	2007	China	East Asia	Lineage 2
PRJNA268900	SRR1723682	2007	China	East Asia	Lineage 2
PRJNA268900	SRR1723684	2007	China	East Asia	Lineage 2
PRJNA268900	SRR1723701	2007	China	East Asia	Lineage 2
PRJNA268900	SRR1723702	2007	China	East Asia	Lineage 2
PRJNA268900	SRR1723704	2007	China	East Asia	Lineage 2
PRJNA268900	SRR1723706	2007	China	East Asia	Lineage 2
PRJNA268900	SRR1723707	2007	China	East Asia	Lineage 2
PRJNA268900	SRR1723708	2007	China	East Asia	Lineage 2
PRJNA268900	SRR1723709	2007	China	East Asia	Lineage 2
PRJNA268900	SRR1723711	2007	China	East Asia	Lineage 2
PRJNA268900	SRR1723713	2007	China	East Asia	Lineage 2
PRJNA268900	SRR1723714	2007	China	East Asia	Lineage 2
PRJNA268900	SRR1723717	2007	China	East Asia	Lineage 2
PRJNA268900	SRR1723720	2007	China	East Asia	Lineage 2
PRJNA268900	SRR1723721	2007	China	East Asia	Lineage 2
PRJNA268900	SRR1723723	2007	China	East Asia	Lineage 2
PRJNA268900	SRR1723724	2007	China	East Asia	Lineage 2
PRJNA268900	SRR1723731	2007	China	East Asia	Lineage 2
PRJNA268900	SRR1723741	2007	China	East Asia	Lineage 2
PRJNA268900	SRR1723743	2007	China	East Asia	Lineage 2
PRJNA268900	SRR1723744	2007	China	East Asia	Lineage 2
PRJNA268900	SRR1723746	2007	China	East Asia	Lineage 2
PRJNA268900	SRR1723749	2007	China	East Asia	Lineage 2
PRJNA268900	SRR1723751	2007	China	East Asia	Lineage 2
PRJNA268900	SRR1723754	2007	China	East Asia	Lineage 2
PRJNA268900	SRR1723755	2007	China	East Asia	Lineage 2
PRJNA268900	SRR1723794	2007	China	East Asia	Lineage 2
PRJNA268900	SRR1723795	2007	China	East Asia	Lineage 2
PRJNA268900	SRR1723796	2007	China	East Asia	Lineage 2
PRJNA268900	SRR1723797	2007	China	East Asia	Lineage 2
PRJNA268900	SRR1723803	2007	China	East Asia	Lineage 2
PRJNA268900	SRR1723806	2007	China	East Asia	Lineage 2
PRJNA268900	SRR1723808	2007	China	East Asia	Lineage 2
PRJNA268900	SRR1723811	2007	China	East Asia	Lineage 2
PRJNA268900	SRR1723822	2007	China	East Asia	Lineage 2
PRJNA268900	SRR1723846	2007	China	East Asia	Lineage 2
PRJNA268900	SRR1723847	2007	China	East Asia	Lineage 2
PRJNA268900	SRR1723848	2007	China	East Asia	Lineage 2
PRJNA268900	SRR1723849	2007	China	East Asia	Lineage 2
PRJNA268900	SRR1723850	2007	China	East Asia	Lineage 2
PRJNA268900	SRR1723851	2007	China	East Asia	Lineage 2
PRJNA268900	SRR1723859	2007	China	East Asia	Lineage 2
PRJNA268900	SRR1723861	2007	China	East Asia	Lineage 2
PRJNA268900	SRR1723875	2007	China	East Asia	Lineage 2
PRJNA270137	SRR1710095	2010	China	East Asia	Lineage 2
PRJNA270137	SRR1710107	2012	China	East Asia	Lineage 2
PRJNA283583	SRR2024902	2012	China	East Asia	Lineage 2
PRJNA283583	SRR2024922	2009	China	East Asia	Lineage 2
PRJNA283583	SRR2024943	2010	China	East Asia	Lineage 2
PRJNA283583	SRR2024947	2010	China	East Asia	Lineage 2
PRJNA283583	SRR2024971	2010	China	East Asia	Lineage 2
PRJNA283583	SRR2024976	2010	China	East Asia	Lineage 2
PRJNA283583	SRR2024979	2009	China	East Asia	Lineage 2
PRJNA283583	SRR2024990	2009	China	East Asia	Lineage 2
PRJNA305082	SRR3055716	2005	China	East Asia	Lineage 2
PRJNA327294	SRR3742653	2010	China	East Asia	Lineage 2
PRJNA327294	SRR3742654	2010	China	East Asia	Lineage 2
PRJNA327294	SRR3742655	2009	China	East Asia	Lineage 2
PRJNA327294	SRR3742656	2011	China	East Asia	Lineage 2
PRJNA327294	SRR3742658	2010	China	East Asia	Lineage 2
PRJNA327294	SRR3742659	2011	China	East Asia	Lineage 2
PRJNA327294	SRR3742660	2011	China	East Asia	Lineage 2
PRJNA327294	SRR3742661	2012	China	East Asia	Lineage 2
PRJNA327294	SRR3742662	2012	China	East Asia	Lineage 2
PRJNA327294	SRR3742663	2011	China	East Asia	Lineage 2
PRJNA327294	SRR3742664	2011	China	East Asia	Lineage 2
PRJNA327294	SRR3742666	2008	China	East Asia	Lineage 2
PRJNA327294	SRR3742668	2012	China	East Asia	Lineage 2
PRJNA327294	SRR3742669	2007	China	East Asia	Lineage 2
PRJNA327294	SRR3742670	2008	China	East Asia	Lineage 2
PRJNA395592	SRR5894881	2013	China	East Asia	Lineage 2
PRJNA395592	SRR5894882	2013	China	East Asia	Lineage 2
PRJNA395592	SRR5894883	2012	China	East Asia	Lineage 2
PRJNA395592	SRR5894884	2012	China	East Asia	Lineage 2
PRJEB7281	ERR551311	1995	Abkhazia	Europe	Lineage 2
PRJEB7281	ERR551554	2005	Abkhazia	Europe	Lineage 2
PRJEB7281	ERR552482	2003	Abkhazia	Europe	Lineage 2
PRJEB7281	ERR553237	2005	Abkhazia	Europe	Lineage 2
PRJEB7281	ERR552194	2006	Azerbaijan	Europe	Lineage 2
PRJNA318002	SRR5152942	2016	Azerbaijan	Europe	Lineage 2
PRJNA318002	SRR5152944	2016	Azerbaijan	Europe	Lineage 2
PRJNA318002	SRR5152945	2015	Azerbaijan	Europe	Lineage 2
PRJNA318002	SRR5152946	2016	Azerbaijan	Europe	Lineage 2
PRJNA318002	SRR5152947	2016	Azerbaijan	Europe	Lineage 2
PRJNA318002	SRR5152952	2016	Azerbaijan	Europe	Lineage 2
PRJNA318002	SRR5152963	2015	Azerbaijan	Europe	Lineage 2
PRJNA318002	SRR5153074	2016	Azerbaijan	Europe	Lineage 2
PRJNA318002	SRR5153076	2016	Azerbaijan	Europe	Lineage 2
PRJNA318002	SRR5153082	2015	Azerbaijan	Europe	Lineage 2
PRJNA318002	SRR5153085	2016	Azerbaijan	Europe	Lineage 2
PRJNA318002	SRR5153598	2015	Azerbaijan	Europe	Lineage 2
PRJNA318002	SRR5153608	2015	Azerbaijan	Europe	Lineage 2
PRJNA318002	SRR5153709	2015	Azerbaijan	Europe	Lineage 2
PRJNA318002	SRR5153710	2015	Azerbaijan	Europe	Lineage 2
PRJNA318002	SRR5153716	2015	Azerbaijan	Europe	Lineage 2
PRJNA318002	SRR5153815	2016	Azerbaijan	Europe	Lineage 2
PRJNA229571	SRR1181124	2013	Belarus	Europe	Lineage 2
PRJNA229575	SRR1159393	2011	Belarus	Europe	Lineage 2
PRJNA229578	SRR1180957	2012	Belarus	Europe	Lineage 2
PRJNA229580	SRR1181069	2011	Belarus	Europe	Lineage 2
PRJNA229582	SRR1159338	2011	Belarus	Europe	Lineage 2
PRJNA229585	SRR1180936	2012	Belarus	Europe	Lineage 2
PRJNA229587	SRR1159204	2012	Belarus	Europe	Lineage 2
PRJNA229594	SRR1181072	2012	Belarus	Europe	Lineage 2
PRJNA229596	SRR1181093	2012	Belarus	Europe	Lineage 2
PRJNA229603	SRR1159790	2012	Belarus	Europe	Lineage 2
PRJNA229608	SRR1181155	2012	Belarus	Europe	Lineage 2
PRJNA229615	SRR1181074	2012	Belarus	Europe	Lineage 2
PRJNA229627	SRR1180976	2012	Belarus	Europe	Lineage 2
PRJNA229629	SRR1159384	2012	Belarus	Europe	Lineage 2
PRJNA229630	SRR1180924	2013	Belarus	Europe	Lineage 2
PRJNA229631	SRR1180990	2012	Belarus	Europe	Lineage 2
PRJNA229634	SRR1162505	2013	Belarus	Europe	Lineage 2
PRJNA229641	SRR1159362	2012	Belarus	Europe	Lineage 2
PRJNA229649	SRR1163348	2012	Belarus	Europe	Lineage 2
PRJNA229651	SRR1163202	2013	Belarus	Europe	Lineage 2
PRJNA229654	SRR1162947	2012	Belarus	Europe	Lineage 2
PRJNA229660	SRR1163368	2013	Belarus	Europe	Lineage 2
PRJNA229661	SRR1163414	2013	Belarus	Europe	Lineage 2
PRJNA229665	SRR1163195	2012	Belarus	Europe	Lineage 2
PRJNA229669	SRR1163336	2012	Belarus	Europe	Lineage 2
PRJNA229674	SRR1163021	2012	Belarus	Europe	Lineage 2
PRJNA229677	SRR1163291	2012	Belarus	Europe	Lineage 2
PRJNA229679	SRR1163002	2012	Belarus	Europe	Lineage 2
PRJNA229682	SRR1163303	2012	Belarus	Europe	Lineage 2
PRJNA229685	SRR1163415	2013	Belarus	Europe	Lineage 2
PRJNA229691	SRR1163114	2012	Belarus	Europe	Lineage 2
PRJNA229692	SRR1163349	2013	Belarus	Europe	Lineage 2
PRJNA229701	SRR1169144	2012	Belarus	Europe	Lineage 2
PRJNA229704	SRR1163145	2012	Belarus	Europe	Lineage 2
PRJNA229710	SRR1172231	2013	Belarus	Europe	Lineage 2
PRJNA229717	SRR1163387	2011	Belarus	Europe	Lineage 2
PRJNA229721	SRR1169140	2009	Belarus	Europe	Lineage 2
PRJNA229722	SRR1162957	2009	Belarus	Europe	Lineage 2
PRJNA229723	SRR1163304	2009	Belarus	Europe	Lineage 2
PRJNA229728	SRR1172273	2010	Belarus	Europe	Lineage 2
PRJEB12184	ERR1577251	2005	Denmark	Europe	Lineage 2
PRJEB7281	ERR551369	2000	Denmark	Europe	Lineage 2
PRJNA318002	SRR3544716	2014	Georgia	Europe	Lineage 2
PRJNA318002	SRR3544725	2014	Georgia	Europe	Lineage 2
PRJNA318002	SRR3544726	2014	Georgia	Europe	Lineage 2
PRJNA318002	SRR3544728	2013	Georgia	Europe	Lineage 2
PRJNA318002	SRR3544733	2014	Georgia	Europe	Lineage 2
PRJNA318002	SRR3544734	2013	Georgia	Europe	Lineage 2
PRJNA318002	SRR3544735	2014	Georgia	Europe	Lineage 2
PRJNA318002	SRR3544741	2015	Georgia	Europe	Lineage 2
PRJNA318002	SRR3544748	2014	Georgia	Europe	Lineage 2
PRJNA318002	SRR3743203	2015	Georgia	Europe	Lineage 2
PRJNA318002	SRR5152895	2015	Georgia	Europe	Lineage 2
PRJNA318002	SRR5152912	2015	Georgia	Europe	Lineage 2
PRJNA318002	SRR5152914	2015	Georgia	Europe	Lineage 2
PRJNA318002	SRR5152917	2015	Georgia	Europe	Lineage 2
PRJNA318002	SRR5152921	2015	Georgia	Europe	Lineage 2
PRJNA318002	SRR5152923	2015	Georgia	Europe	Lineage 2
PRJNA318002	SRR5152924	2014	Georgia	Europe	Lineage 2
PRJNA318002	SRR5152936	2015	Georgia	Europe	Lineage 2
PRJNA318002	SRR5152937	2015	Georgia	Europe	Lineage 2
PRJNA318002	SRR5152939	2014	Georgia	Europe	Lineage 2
PRJNA318002	SRR5152941	2015	Georgia	Europe	Lineage 2
PRJNA318002	SRR5152951	2015	Georgia	Europe	Lineage 2
PRJNA318002	SRR5152953	2015	Georgia	Europe	Lineage 2
PRJNA318002	SRR5152954	2015	Georgia	Europe	Lineage 2
PRJNA318002	SRR5153090	2015	Georgia	Europe	Lineage 2
PRJNA318002	SRR5153208	2015	Georgia	Europe	Lineage 2
PRJNA318002	SRR5153214	2014	Georgia	Europe	Lineage 2
PRJNA318002	SRR5153217	2015	Georgia	Europe	Lineage 2
PRJNA318002	SRR5153220	2014	Georgia	Europe	Lineage 2
PRJNA318002	SRR5153221	2015	Georgia	Europe	Lineage 2
PRJNA318002	SRR5153222	2014	Georgia	Europe	Lineage 2
PRJNA318002	SRR5153223	2014	Georgia	Europe	Lineage 2
PRJNA318002	SRR5153225	2014	Georgia	Europe	Lineage 2
PRJNA318002	SRR5153226	2014	Georgia	Europe	Lineage 2
PRJNA318002	SRR5153227	2014	Georgia	Europe	Lineage 2
PRJNA318002	SRR5153228	2014	Georgia	Europe	Lineage 2
PRJNA318002	SRR5153231	2014	Georgia	Europe	Lineage 2
PRJNA318002	SRR5153242	2015	Georgia	Europe	Lineage 2
PRJNA318002	SRR5153254	2014	Georgia	Europe	Lineage 2
PRJNA318002	SRR5153255	2014	Georgia	Europe	Lineage 2
PRJNA318002	SRR5153261	2014	Georgia	Europe	Lineage 2
PRJNA318002	SRR5153262	2014	Georgia	Europe	Lineage 2
PRJNA318002	SRR5153263	2014	Georgia	Europe	Lineage 2
PRJNA318002	SRR5153264	2014	Georgia	Europe	Lineage 2
PRJNA318002	SRR5153265	2015	Georgia	Europe	Lineage 2
PRJNA318002	SRR5153268	2014	Georgia	Europe	Lineage 2
PRJNA318002	SRR5153269	2014	Georgia	Europe	Lineage 2
PRJNA318002	SRR5153270	2014	Georgia	Europe	Lineage 2
PRJNA318002	SRR5153271	2014	Georgia	Europe	Lineage 2
PRJNA318002	SRR5153272	2014	Georgia	Europe	Lineage 2
PRJNA318002	SRR5153273	2014	Georgia	Europe	Lineage 2
PRJNA318002	SRR5153274	2014	Georgia	Europe	Lineage 2
PRJNA318002	SRR5153275	2014	Georgia	Europe	Lineage 2
PRJNA318002	SRR5153276	2014	Georgia	Europe	Lineage 2
PRJNA318002	SRR5153278	2014	Georgia	Europe	Lineage 2
PRJNA318002	SRR5153279	2015	Georgia	Europe	Lineage 2
PRJNA318002	SRR5153291	2015	Georgia	Europe	Lineage 2
PRJNA318002	SRR5153307	2015	Georgia	Europe	Lineage 2
PRJNA318002	SRR5153312	2014	Georgia	Europe	Lineage 2
PRJNA318002	SRR5153314	2014	Georgia	Europe	Lineage 2
PRJNA318002	SRR5153317	2014	Georgia	Europe	Lineage 2
PRJNA318002	SRR5153320	2014	Georgia	Europe	Lineage 2
PRJNA318002	SRR5153323	2014	Georgia	Europe	Lineage 2
PRJNA318002	SRR5153327	2014	Georgia	Europe	Lineage 2
PRJNA318002	SRR5153328	2014	Georgia	Europe	Lineage 2
PRJNA318002	SRR5153329	2014	Georgia	Europe	Lineage 2
PRJNA318002	SRR5153330	2014	Georgia	Europe	Lineage 2
PRJNA318002	SRR5153331	2014	Georgia	Europe	Lineage 2
PRJNA318002	SRR5153334	2014	Georgia	Europe	Lineage 2
PRJNA318002	SRR5153335	2014	Georgia	Europe	Lineage 2
PRJNA318002	SRR5153423	2014	Georgia	Europe	Lineage 2
PRJNA318002	SRR5153424	2014	Georgia	Europe	Lineage 2
PRJNA318002	SRR5153601	2015	Georgia	Europe	Lineage 2
PRJNA318002	SRR5153602	2015	Georgia	Europe	Lineage 2
PRJNA318002	SRR5153609	2014	Georgia	Europe	Lineage 2
PRJNA318002	SRR5153616	2015	Georgia	Europe	Lineage 2
PRJNA318002	SRR5153621	2015	Georgia	Europe	Lineage 2
PRJNA480888	SRR7516344	2011	Georgia	Europe	Lineage 2
PRJEB27354	ERR2677436	2016	Germany	Europe	Lineage 2
PRJEB27354	ERR2677440	2016	Germany	Europe	Lineage 2
PRJEB7281	ERR550643	2008	Germany	Europe	Lineage 2
PRJEB7281	ERR551184	2009	Germany	Europe	Lineage 2
PRJEB7281	ERR551549	2007	Germany	Europe	Lineage 2
PRJEB7281	ERR551572	2002	Germany	Europe	Lineage 2
PRJEB7281	ERR551990	2005	Germany	Europe	Lineage 2
PRJEB7281	ERR552090	2009	Germany	Europe	Lineage 2
PRJEB7281	ERR552555	1995	Germany	Europe	Lineage 2
PRJEB7281	ERR552954	1995	Germany	Europe	Lineage 2
PRJNA306588	SRR3082113	2011	Italy	Europe	Lineage 2
PRJNA306588	SRR3085254	2009	Italy	Europe	Lineage 2
PRJNA306588	SRR3085290	2015	Italy	Europe	Lineage 2
PRJNA306588	SRR3085313	2009	Italy	Europe	Lineage 2
PRJNA306588	SRR3085356	2015	Italy	Europe	Lineage 2
PRJNA306588	SRR3085358	2011	Italy	Europe	Lineage 2
PRJNA234544	SRR1168974	2010	Moldova	Europe	Lineage 2
PRJNA234553	SRR1169052	2011	Moldova	Europe	Lineage 2
PRJNA234555	SRR1166107	2010	Moldova	Europe	Lineage 2
PRJNA234556	SRR1169094	2011	Moldova	Europe	Lineage 2
PRJNA234559	SRR1166227	2010	Moldova	Europe	Lineage 2
PRJNA234567	SRR1166088	2010	Moldova	Europe	Lineage 2
PRJNA234569	SRR1169066	2010	Moldova	Europe	Lineage 2
PRJNA234570	SRR1166187	2010	Moldova	Europe	Lineage 2
PRJNA234582	SRR1166097	2010	Moldova	Europe	Lineage 2
PRJNA234595	SRR1166101	2010	Moldova	Europe	Lineage 2
PRJNA234620	SRR1166118	2010	Moldova	Europe	Lineage 2
PRJNA234633	SRR1168965	2010	Moldova	Europe	Lineage 2
PRJNA234653	SRR1166104	2010	Moldova	Europe	Lineage 2
PRJNA318002	SRR3743388	2015	Moldova	Europe	Lineage 2
PRJNA318002	SRR3743392	2015	Moldova	Europe	Lineage 2
PRJNA318002	SRR3743393	2015	Moldova	Europe	Lineage 2
PRJNA318002	SRR3743397	2015	Moldova	Europe	Lineage 2
PRJNA318002	SRR3743400	2015	Moldova	Europe	Lineage 2
PRJNA318002	SRR3743436	2015	Moldova	Europe	Lineage 2
PRJNA318002	SRR3743438	2015	Moldova	Europe	Lineage 2
PRJNA318002	SRR3743473	2015	Moldova	Europe	Lineage 2
PRJNA318002	SRR3743474	2014	Moldova	Europe	Lineage 2
PRJNA318002	SRR3743500	2015	Moldova	Europe	Lineage 2
PRJNA318002	SRR5153816	2015	Moldova	Europe	Lineage 2
PRJNA318002	SRR5153819	2015	Moldova	Europe	Lineage 2
PRJNA318002	SRR5153830	2015	Moldova	Europe	Lineage 2
PRJNA318002	SRR5153831	2015	Moldova	Europe	Lineage 2
PRJNA318002	SRR5153833	2012	Moldova	Europe	Lineage 2
PRJNA318002	SRR5153834	2016	Moldova	Europe	Lineage 2
PRJNA318002	SRR5153841	2015	Moldova	Europe	Lineage 2
PRJNA318002	SRR5153843	2009	Moldova	Europe	Lineage 2
PRJNA318002	SRR5153852	2015	Moldova	Europe	Lineage 2
PRJNA318002	SRR5153856	2016	Moldova	Europe	Lineage 2
PRJNA318002	SRR5153884	2015	Moldova	Europe	Lineage 2
PRJNA318002	SRR5153886	2016	Moldova	Europe	Lineage 2
PRJNA318002	SRR5153900	2009	Moldova	Europe	Lineage 2
PRJNA318002	SRR5153904	2015	Moldova	Europe	Lineage 2
PRJNA318002	SRR5153905	2009	Moldova	Europe	Lineage 2
PRJNA318002	SRR5153911	2015	Moldova	Europe	Lineage 2
PRJNA318002	SRR5153912	2015	Moldova	Europe	Lineage 2
PRJNA318002	SRR5153926	2015	Moldova	Europe	Lineage 2
PRJNA318002	SRR5153927	2015	Moldova	Europe	Lineage 2
PRJNA318002	SRR5153930	2012	Moldova	Europe	Lineage 2
PRJEB2057	ERR026473	1995	Netherlands	Europe	Lineage 2
PRJEB2057	ERR028611	1994	Netherlands	Europe	Lineage 2
PRJEB2057	ERR257921	1995	Netherlands	Europe	Lineage 2
PRJEB2057	ERR257923	1995	Netherlands	Europe	Lineage 2
PRJEB2057	ERR257924	1995	Netherlands	Europe	Lineage 2
PRJEB2057	ERR257925	1994	Netherlands	Europe	Lineage 2
PRJEB2057	ERR257926	1995	Netherlands	Europe	Lineage 2
PRJEB2057	ERR257927	1995	Netherlands	Europe	Lineage 2
PRJEB2057	ERR257928	1995	Netherlands	Europe	Lineage 2
PRJEB2057	ERR257929	1997	Netherlands	Europe	Lineage 2
PRJEB12184	ERR1194779	2014	Norway	Europe	Lineage 2
PRJEB12184	ERR1194780	2014	Norway	Europe	Lineage 2
PRJEB12184	ERR1194781	2014	Norway	Europe	Lineage 2
PRJEB12184	ERR1577247	2015	Norway	Europe	Lineage 2
PRJEB12184	ERR1577249	2015	Norway	Europe	Lineage 2
PRJEB12184	ERR1577250	2015	Norway	Europe	Lineage 2
PRJEB7281	ERR551007	2008	Poland	Europe	Lineage 2
PRJNA229216	SRR1162709	2003	Sweden	Europe	Lineage 2
PRJNA229218	SRR1162840	2003	Sweden	Europe	Lineage 2
PRJNA229220	SRR1163107	2004	Sweden	Europe	Lineage 2
PRJNA229224	SRR1162741	2004	Sweden	Europe	Lineage 2
PRJNA229230	SRR1162845	2003	Sweden	Europe	Lineage 2
PRJNA229243	SRR1163339	2007	Sweden	Europe	Lineage 2
PRJNA229256	SRR1163117	2007	Sweden	Europe	Lineage 2
PRJNA229267	SRR1146294	2008	Sweden	Europe	Lineage 2
PRJNA229302	SRR1165521	2010	Sweden	Europe	Lineage 2
PRJNA229307	SRR1165543	2010	Sweden	Europe	Lineage 2
PRJNA229328	SRR1162825	2011	Sweden	Europe	Lineage 2
PRJNA229340	SRR1166919	2012	Sweden	Europe	Lineage 2
PRJNA229345	SRR1165480	2012	Sweden	Europe	Lineage 2
PRJNA229349	SRR1166878	2012	Sweden	Europe	Lineage 2
PRJNA229358	SRR1166708	2013	Sweden	Europe	Lineage 2
PRJEB8800	ERR789234	2014	Switzerland	Europe	Lineage 2
PRJEB8800	ERR789236	2014	Switzerland	Europe	Lineage 2
PRJNA235606	SRR1184394	2013	Switzerland	Europe	Lineage 2
PRJEB2221	ERR046938	2010	United Kingdom	Europe	Lineage 2
PRJEB2221	ERR046947	2010	United Kingdom	Europe	Lineage 2
PRJEB2221	ERR047003	2007	United Kingdom	Europe	Lineage 2
PRJEB2221	ERR228226	2009	United Kingdom	Europe	Lineage 2
PRJEB26001	ERR2516817	2011	United Kingdom	Europe	Lineage 2
PRJEB26001	ERR2517054	2011	United Kingdom	Europe	Lineage 2
PRJEB6576	ERR553415	2011	United Kingdom	Europe	Lineage 2
PRJEB6576	ERR553422	2013	United Kingdom	Europe	Lineage 2
PRJEB6576	ERR553423	2013	United Kingdom	Europe	Lineage 2
PRJEB6576	ERR553424	2013	United Kingdom	Europe	Lineage 2
PRJNA302362	SRR7070411	2016	United Kingdom	Europe	Lineage 2
PRJNA401515	SRR6045174	2016	United Kingdom	Europe	Lineage 2
PRJEB7281	ERR553081	2003	Iran	Middle East	Lineage 2
PRJNA237388	SRR1183028	2009	Iran	Middle East	Lineage 2
PRJNA237400	SRR1183029	2009	Iran	Middle East	Lineage 2
PRJNA237406	SRR1172711	2010	Iran	Middle East	Lineage 2
PRJNA237411	SRR1173793	2012	Iran	Middle East	Lineage 2
PRJNA237412	SRR1173131	2010	Iran	Middle East	Lineage 2
PRJNA237417	SRR1173140	2012	Iran	Middle East	Lineage 2
PRJNA237434	SRR1172305	2011	Iran	Middle East	Lineage 2
PRJNA413593	SRR6153262	2006	Canada	North America	Lineage 2
PRJNA413593	SRR6397471	2007	Canada	North America	Lineage 2
PRJNA413593	SRR6397632	2005	Canada	North America	Lineage 2
PRJNA413593	SRR6398020	2012	Canada	North America	Lineage 2
PRJNA272873	SRR1765872	2010	Guatemala	North America	Lineage 2
PRJNA272873	SRR1765874	2011	Guatemala	North America	Lineage 2
PRJNA272873	SRR1765877	2012	Guatemala	North America	Lineage 2
PRJNA272873	SRR1765879	2011	Guatemala	North America	Lineage 2
PRJNA272873	SRR1765888	2013	Guatemala	North America	Lineage 2
PRJNA49647	SRR067502	2000	USA	North America	Lineage 2
PRJEB2138	ERR117449	2008	Russia	North Asia	Lineage 2
PRJEB2138	ERR117453	2008	Russia	North Asia	Lineage 2
PRJEB2138	ERR117454	2009	Russia	North Asia	Lineage 2
PRJEB2138	ERR117455	2009	Russia	North Asia	Lineage 2
PRJEB2138	ERR117456	2009	Russia	North Asia	Lineage 2
PRJEB2138	ERR117457	2009	Russia	North Asia	Lineage 2
PRJEB2138	ERR117460	2009	Russia	North Asia	Lineage 2
PRJEB2138	ERR117462	2009	Russia	North Asia	Lineage 2
PRJEB2138	ERR117463	2009	Russia	North Asia	Lineage 2
PRJEB2138	ERR117465	2009	Russia	North Asia	Lineage 2
PRJEB2138	ERR117467	2009	Russia	North Asia	Lineage 2
PRJEB2138	ERR117469	2008	Russia	North Asia	Lineage 2
PRJEB2138	ERR117470	2009	Russia	North Asia	Lineage 2
PRJEB2138	ERR133840	2008	Russia	North Asia	Lineage 2
PRJEB2138	ERR133845	2008	Russia	North Asia	Lineage 2
PRJEB2138	ERR133847	2008	Russia	North Asia	Lineage 2
PRJEB2138	ERR133848	2008	Russia	North Asia	Lineage 2
PRJEB2138	ERR133852	2008	Russia	North Asia	Lineage 2
PRJEB2138	ERR133853	2008	Russia	North Asia	Lineage 2
PRJEB2138	ERR133854	2008	Russia	North Asia	Lineage 2
PRJEB2138	ERR133855	2008	Russia	North Asia	Lineage 2
PRJEB2138	ERR133856	2008	Russia	North Asia	Lineage 2
PRJEB2138	ERR133859	2008	Russia	North Asia	Lineage 2
PRJEB2138	ERR133861	2008	Russia	North Asia	Lineage 2
PRJEB2138	ERR133863	2008	Russia	North Asia	Lineage 2
PRJEB2138	ERR133865	2008	Russia	North Asia	Lineage 2
PRJEB2138	ERR133866	2008	Russia	North Asia	Lineage 2
PRJEB2138	ERR133867	2008	Russia	North Asia	Lineage 2
PRJEB2138	ERR133873	2008	Russia	North Asia	Lineage 2
PRJEB2138	ERR133882	2008	Russia	North Asia	Lineage 2
PRJEB2138	ERR133890	2008	Russia	North Asia	Lineage 2
PRJEB2138	ERR133891	2008	Russia	North Asia	Lineage 2
PRJEB2138	ERR133892	2008	Russia	North Asia	Lineage 2
PRJEB2138	ERR133895	2009	Russia	North Asia	Lineage 2
PRJEB2138	ERR133896	2008	Russia	North Asia	Lineage 2
PRJEB2138	ERR133898	2009	Russia	North Asia	Lineage 2
PRJEB2138	ERR133900	2009	Russia	North Asia	Lineage 2
PRJEB2138	ERR133901	2009	Russia	North Asia	Lineage 2
PRJEB2138	ERR133902	2009	Russia	North Asia	Lineage 2
PRJEB2138	ERR133904	2009	Russia	North Asia	Lineage 2
PRJEB2138	ERR133906	2009	Russia	North Asia	Lineage 2
PRJEB2138	ERR133907	2009	Russia	North Asia	Lineage 2
PRJEB2138	ERR133908	2009	Russia	North Asia	Lineage 2
PRJEB2138	ERR133910	2009	Russia	North Asia	Lineage 2
PRJEB2138	ERR133913	2009	Russia	North Asia	Lineage 2
PRJEB2138	ERR133915	2009	Russia	North Asia	Lineage 2
PRJEB2138	ERR133926	2009	Russia	North Asia	Lineage 2
PRJEB2138	ERR133929	2009	Russia	North Asia	Lineage 2
PRJEB2138	ERR133930	2009	Russia	North Asia	Lineage 2
PRJEB2138	ERR133932	2009	Russia	North Asia	Lineage 2
PRJEB2138	ERR133941	2009	Russia	North Asia	Lineage 2
PRJEB2138	ERR133945	2009	Russia	North Asia	Lineage 2
PRJEB2138	ERR133947	2009	Russia	North Asia	Lineage 2
PRJEB2138	ERR133951	2009	Russia	North Asia	Lineage 2
PRJEB2138	ERR133953	2009	Russia	North Asia	Lineage 2
PRJEB2138	ERR133954	2009	Russia	North Asia	Lineage 2
PRJEB2138	ERR133955	2009	Russia	North Asia	Lineage 2
PRJEB2138	ERR133960	2009	Russia	North Asia	Lineage 2
PRJEB2138	ERR133963	2009	Russia	North Asia	Lineage 2
PRJEB2138	ERR133966	2009	Russia	North Asia	Lineage 2
PRJEB2138	ERR133968	2009	Russia	North Asia	Lineage 2
PRJEB2138	ERR133970	2009	Russia	North Asia	Lineage 2
PRJEB2138	ERR133973	2009	Russia	North Asia	Lineage 2
PRJEB2138	ERR133976	2009	Russia	North Asia	Lineage 2
PRJEB2138	ERR133984	2009	Russia	North Asia	Lineage 2
PRJEB2138	ERR133987	2009	Russia	North Asia	Lineage 2
PRJEB2138	ERR133988	2009	Russia	North Asia	Lineage 2
PRJEB2138	ERR144542	2009	Russia	North Asia	Lineage 2
PRJEB2138	ERR144543	2009	Russia	North Asia	Lineage 2
PRJEB2138	ERR144545	2009	Russia	North Asia	Lineage 2
PRJEB2138	ERR144548	2009	Russia	North Asia	Lineage 2
PRJEB2138	ERR144549	2009	Russia	North Asia	Lineage 2
PRJEB2138	ERR144550	2009	Russia	North Asia	Lineage 2
PRJEB2138	ERR144552	2009	Russia	North Asia	Lineage 2
PRJEB2138	ERR144554	2009	Russia	North Asia	Lineage 2
PRJEB2138	ERR144560	2009	Russia	North Asia	Lineage 2
PRJEB2138	ERR144561	2009	Russia	North Asia	Lineage 2
PRJEB2138	ERR144562	2009	Russia	North Asia	Lineage 2
PRJEB2138	ERR144563	2009	Russia	North Asia	Lineage 2
PRJEB2138	ERR144564	2009	Russia	North Asia	Lineage 2
PRJEB2138	ERR144566	2009	Russia	North Asia	Lineage 2
PRJEB2138	ERR144570	2009	Russia	North Asia	Lineage 2
PRJEB2138	ERR144572	2009	Russia	North Asia	Lineage 2
PRJEB2138	ERR144573	2009	Russia	North Asia	Lineage 2
PRJEB2138	ERR144577	2009	Russia	North Asia	Lineage 2
PRJEB2138	ERR144579	2009	Russia	North Asia	Lineage 2
PRJEB2138	ERR144580	2009	Russia	North Asia	Lineage 2
PRJEB2138	ERR144582	2009	Russia	North Asia	Lineage 2
PRJEB2138	ERR144584	2009	Russia	North Asia	Lineage 2
PRJEB2138	ERR144588	2009	Russia	North Asia	Lineage 2
PRJEB2138	ERR144593	2009	Russia	North Asia	Lineage 2
PRJEB2138	ERR144595	2009	Russia	North Asia	Lineage 2
PRJEB2138	ERR144596	2009	Russia	North Asia	Lineage 2
PRJEB2138	ERR144599	2009	Russia	North Asia	Lineage 2
PRJEB2138	ERR144600	2009	Russia	North Asia	Lineage 2
PRJEB2138	ERR144609	2009	Russia	North Asia	Lineage 2
PRJEB2138	ERR144610	2009	Russia	North Asia	Lineage 2
PRJEB2138	ERR144611	2009	Russia	North Asia	Lineage 2
PRJEB2138	ERR144614	2009	Russia	North Asia	Lineage 2
PRJEB2138	ERR144615	2009	Russia	North Asia	Lineage 2
PRJEB2138	ERR144616	2009	Russia	North Asia	Lineage 2
PRJEB2138	ERR144619	2009	Russia	North Asia	Lineage 2
PRJEB2138	ERR144625	2009	Russia	North Asia	Lineage 2
PRJEB2138	ERR144626	2009	Russia	North Asia	Lineage 2
PRJEB2138	ERR144631	2009	Russia	North Asia	Lineage 2
PRJEB2138	ERR144632	2009	Russia	North Asia	Lineage 2
PRJEB2138	ERR144635	2009	Russia	North Asia	Lineage 2
PRJEB2138	ERR144636	2009	Russia	North Asia	Lineage 2
PRJEB2138	ERR234688	2010	Russia	North Asia	Lineage 2
PRJEB7281	ERR551090	2006	Russia	North Asia	Lineage 2
PRJEB7281	ERR551212	1995	Russia	North Asia	Lineage 2
PRJEB7281	ERR551494	2002	Russia	North Asia	Lineage 2
PRJEB7281	ERR551957	2006	Russia	North Asia	Lineage 2
PRJEB7281	ERR552136	1995	Russia	North Asia	Lineage 2
PRJEB7281	ERR552141	1995	Russia	North Asia	Lineage 2
PRJNA270697	SRR1948177	2007	Australia	Oceania	Lineage 2
PRJNA270697	SRR2333215	2011	Australia	Oceania	Lineage 2
PRJNA393378	SRR6339639	2016	Australia	Oceania	Lineage 2
PRJNA393378	SRR6339646	2017	Australia	Oceania	Lineage 2
PRJNA393378	SRR6339647	2017	Australia	Oceania	Lineage 2
PRJNA393378	SRR6339656	2016	Australia	Oceania	Lineage 2
PRJNA393378	SRR6339658	2017	Australia	Oceania	Lineage 2
PRJEB7281	ERR551680	2010	Republic of Kiribati	Oceania	Lineage 2
PRJEB7281	ERR552444	2010	Republic of Kiribati	Oceania	Lineage 2
PRJEB7281	ERR552894	2010	Republic of Kiribati	Oceania	Lineage 2
PRJNA227752	SRR1181090	2009	Colombia	South America	Lineage 2
PRJEB23245	ERR3287334	2012	Peru	South America	Lineage 2
PRJEB23245	ERR3287352	2012	Peru	South America	Lineage 2
PRJEB23245	ERR3287357	2012	Peru	South America	Lineage 2
PRJEB23245	ERR3287381	2012	Peru	South America	Lineage 2
PRJEB23245	ERR3287417	2012	Peru	South America	Lineage 2
PRJEB23245	ERR3287420	2012	Peru	South America	Lineage 2
PRJEB23245	ERR3287422	2012	Peru	South America	Lineage 2
PRJEB23245	ERR3287424	2012	Peru	South America	Lineage 2
PRJEB23245	ERR3287433	2012	Peru	South America	Lineage 2
PRJEB23245	ERR3287448	2012	Peru	South America	Lineage 2
PRJEB23245	ERR3287453	2012	Peru	South America	Lineage 2
PRJEB23245	ERR3287476	2012	Peru	South America	Lineage 2
PRJEB23245	ERR3287485	2012	Peru	South America	Lineage 2
PRJEB23245	ERR3287584	2007	Peru	South America	Lineage 2
PRJEB23245	ERR3287589	2003	Peru	South America	Lineage 2
PRJEB23245	ERR3287621	2012	Peru	South America	Lineage 2
PRJEB23245	ERR3287623	2012	Peru	South America	Lineage 2
PRJEB23245	ERR3287648	2012	Peru	South America	Lineage 2
PRJEB23245	ERR3287699	2012	Peru	South America	Lineage 2
PRJEB23245	ERR3287701	2013	Peru	South America	Lineage 2
PRJEB23245	ERR3287741	2009	Peru	South America	Lineage 2
PRJEB23245	ERR3287750	2009	Peru	South America	Lineage 2
PRJEB23245	ERR3287755	2009	Peru	South America	Lineage 2
PRJEB23245	ERR3287757	2009	Peru	South America	Lineage 2
PRJEB23245	ERR3287760	2009	Peru	South America	Lineage 2
PRJEB23245	ERR3287783	2009	Peru	South America	Lineage 2
PRJEB23245	ERR3287843	2007	Peru	South America	Lineage 2
PRJEB23245	ERR3287852	2007	Peru	South America	Lineage 2
PRJEB23245	ERR3287856	2007	Peru	South America	Lineage 2
PRJEB23245	ERR3287873	2007	Peru	South America	Lineage 2
PRJEB32234	ERR2184241	2014	Peru	South America	Lineage 2
PRJEB32234	ERR2184283	2014	Peru	South America	Lineage 2
PRJEB32234	ERR2184302	2015	Peru	South America	Lineage 2
PRJEB32234	ERR2184303	2015	Peru	South America	Lineage 2
PRJEB32234	ERR2184329	2015	Peru	South America	Lineage 2
PRJEB32234	ERR2184331	2015	Peru	South America	Lineage 2
PRJEB32234	ERR2184351	2015	Peru	South America	Lineage 2
PRJEB32234	ERR2184357	2015	Peru	South America	Lineage 2
PRJEB32234	ERR2184386	2015	Peru	South America	Lineage 2
PRJEB32234	ERR2184397	2014	Peru	South America	Lineage 2
PRJEB32234	ERR2184415	2014	Peru	South America	Lineage 2
PRJEB32234	ERR2184417	2014	Peru	South America	Lineage 2
PRJEB32234	ERR2184426	2015	Peru	South America	Lineage 2
PRJEB32234	ERR2184450	2015	Peru	South America	Lineage 2
PRJEB32234	ERR2184470	2016	Peru	South America	Lineage 2
PRJEB32234	ERR2184479	2016	Peru	South America	Lineage 2
PRJEB32234	ERR2184490	2016	Peru	South America	Lineage 2
PRJEB32234	ERR2184501	2016	Peru	South America	Lineage 2
PRJEB32234	ERR2184553	2015	Peru	South America	Lineage 2
PRJEB32234	ERR2184561	2015	Peru	South America	Lineage 2
PRJEB32234	ERR2184564	2015	Peru	South America	Lineage 2
PRJEB32234	ERR2184568	2015	Peru	South America	Lineage 2
PRJEB32234	ERR2184570	2015	Peru	South America	Lineage 2
PRJEB32234	ERR2184589	2015	Peru	South America	Lineage 2
PRJEB32234	ERR2184594	2016	Peru	South America	Lineage 2
PRJEB32234	ERR2184638	2014	Peru	South America	Lineage 2
PRJEB32234	ERR2184643	2014	Peru	South America	Lineage 2
PRJEB32234	ERR2184657	2015	Peru	South America	Lineage 2
PRJEB39837	ERR4457766	2009	Peru	South America	Lineage 2
PRJEB39837	ERR4457767	2009	Peru	South America	Lineage 2
PRJEB39837	ERR4457768	2009	Peru	South America	Lineage 2
PRJEB39837	ERR4457769	2009	Peru	South America	Lineage 2
PRJEB39837	ERR4457770	2009	Peru	South America	Lineage 2
PRJEB39837	ERR4457771	2009	Peru	South America	Lineage 2
PRJEB39837	ERR4457772	2009	Peru	South America	Lineage 2
PRJEB39837	ERR4457773	2009	Peru	South America	Lineage 2
PRJEB39837	ERR6865322	2009	Peru	South America	Lineage 2
PRJEB39837	ERR6865332	2009	Peru	South America	Lineage 2
PRJEB39837	ERR6865408	2009	Peru	South America	Lineage 2
PRJEB39837	ERR6865428	2010	Peru	South America	Lineage 2
PRJEB39837	ERR6865452	2009	Peru	South America	Lineage 2
PRJEB39837	ERR6865512	2010	Peru	South America	Lineage 2
PRJEB39837	ERR6865549	2009	Peru	South America	Lineage 2
PRJEB39837	ERR6865584	2009	Peru	South America	Lineage 2
PRJEB39837	ERR6865625	2009	Peru	South America	Lineage 2
PRJEB39837	ERR6865646	2009	Peru	South America	Lineage 2
PRJEB39837	ERR6865651	2009	Peru	South America	Lineage 2
PRJEB39837	ERR6865671	2009	Peru	South America	Lineage 2
PRJEB39837	ERR6865680	2009	Peru	South America	Lineage 2
PRJEB39837	ERR6865683	2009	Peru	South America	Lineage 2
PRJEB39837	ERR6865715	2009	Peru	South America	Lineage 2
PRJEB39837	ERR6865749	2009	Peru	South America	Lineage 2
PRJEB39837	ERR6865791	2009	Peru	South America	Lineage 2
PRJEB39837	ERR6865798	2008	Peru	South America	Lineage 2
PRJEB39837	ERR6865800	2008	Peru	South America	Lineage 2
PRJEB39837	ERR6865846	2009	Peru	South America	Lineage 2
PRJEB39837	ERR6865871	2008	Peru	South America	Lineage 2
PRJEB39837	ERR6865890	2009	Peru	South America	Lineage 2
PRJEB39837	ERR6865920	2009	Peru	South America	Lineage 2
PRJEB39837	ERR6865928	2009	Peru	South America	Lineage 2
PRJEB39837	ERR6865930	2009	Peru	South America	Lineage 2
PRJEB39837	ERR6865940	2009	Peru	South America	Lineage 2
PRJEB39837	ERR6865987	2009	Peru	South America	Lineage 2
PRJEB39837	ERR6866030	2009	Peru	South America	Lineage 2
PRJEB39837	ERR6866035	2009	Peru	South America	Lineage 2
PRJEB39837	ERR6866067	2009	Peru	South America	Lineage 2
PRJEB39837	ERR6866075	2009	Peru	South America	Lineage 2
PRJEB39837	ERR6866214	2009	Peru	South America	Lineage 2
PRJEB39837	ERR6866225	2009	Peru	South America	Lineage 2
PRJEB39837	ERR6866226	2009	Peru	South America	Lineage 2
PRJEB39837	ERR6866249	2009	Peru	South America	Lineage 2
PRJEB39837	ERR6866254	2009	Peru	South America	Lineage 2
PRJEB39837	ERR6866281	2009	Peru	South America	Lineage 2
PRJEB39837	ERR6866307	2009	Peru	South America	Lineage 2
PRJEB39837	ERR6866322	2009	Peru	South America	Lineage 2
PRJEB39837	ERR6866346	2009	Peru	South America	Lineage 2
PRJEB39837	ERR6866355	2009	Peru	South America	Lineage 2
PRJEB39837	ERR6866392	2009	Peru	South America	Lineage 2
PRJEB39837	ERR6866465	2009	Peru	South America	Lineage 2
PRJEB39837	ERR6866472	2009	Peru	South America	Lineage 2
PRJEB39837	ERR6866473	2009	Peru	South America	Lineage 2
PRJEB39837	ERR6866509	2009	Peru	South America	Lineage 2
PRJEB39837	ERR6866542	2009	Peru	South America	Lineage 2
PRJEB39837	ERR6866561	2009	Peru	South America	Lineage 2
PRJEB39837	ERR6866565	2009	Peru	South America	Lineage 2
PRJEB39837	ERR6866568	2009	Peru	South America	Lineage 2
PRJEB39837	ERR6866608	2009	Peru	South America	Lineage 2
PRJEB39837	ERR6866614	2009	Peru	South America	Lineage 2
PRJEB39837	ERR6866638	2009	Peru	South America	Lineage 2
PRJEB39837	ERR6866656	2009	Peru	South America	Lineage 2
PRJEB39837	ERR6866658	2009	Peru	South America	Lineage 2
PRJEB39837	ERR6866661	2009	Peru	South America	Lineage 2
PRJEB39837	ERR6866668	2009	Peru	South America	Lineage 2
PRJEB39837	ERR6866680	2009	Peru	South America	Lineage 2
PRJEB39837	ERR6866683	2009	Peru	South America	Lineage 2
PRJEB39837	ERR6866722	2009	Peru	South America	Lineage 2
PRJEB39837	ERR6866734	2009	Peru	South America	Lineage 2
PRJEB39837	ERR6866735	2009	Peru	South America	Lineage 2
PRJEB39837	ERR6866744	2009	Peru	South America	Lineage 2
PRJEB39837	ERR6866757	2009	Peru	South America	Lineage 2
PRJEB39837	ERR6866800	2009	Peru	South America	Lineage 2
PRJEB39837	ERR6866828	2009	Peru	South America	Lineage 2
PRJEB39837	ERR6866859	2009	Peru	South America	Lineage 2
PRJEB39837	ERR6866884	2009	Peru	South America	Lineage 2
PRJEB39837	ERR6866912	2009	Peru	South America	Lineage 2
PRJEB39837	ERR6866920	2009	Peru	South America	Lineage 2
PRJEB39837	ERR6866927	2009	Peru	South America	Lineage 2
PRJEB39837	ERR6866941	2009	Peru	South America	Lineage 2
PRJEB39837	ERR6866964	2009	Peru	South America	Lineage 2
PRJEB39837	ERR6866997	2009	Peru	South America	Lineage 2
PRJEB47846	ERR6879019	2004	Peru	South America	Lineage 2
PRJEB47846	ERR6879049	2006	Peru	South America	Lineage 2
PRJEB5280	ERR751360	2008	Peru	South America	Lineage 2
PRJEB5280	ERR751361	2009	Peru	South America	Lineage 2
PRJEB5280	ERR751376	2009	Peru	South America	Lineage 2
PRJEB5280	ERR751378	2009	Peru	South America	Lineage 2
PRJEB5280	ERR751395	2009	Peru	South America	Lineage 2
PRJEB5280	ERR751430	2010	Peru	South America	Lineage 2
PRJEB5280	ERR751453	2012	Peru	South America	Lineage 2
PRJEB5280	ERR751454	2012	Peru	South America	Lineage 2
PRJEB5280	ERR751461	2012	Peru	South America	Lineage 2
PRJEB5280	ERR751483	2008	Peru	South America	Lineage 2
PRJEB5280	ERR751506	2009	Peru	South America	Lineage 2
PRJEB5280	ERR751522	2009	Peru	South America	Lineage 2
PRJEB5280	ERR751552	2011	Peru	South America	Lineage 2
PRJEB5280	ERR751594	2011	Peru	South America	Lineage 2
PRJEB5280	ERR751603	2007	Peru	South America	Lineage 2
PRJEB5280	ERR775373	2011	Peru	South America	Lineage 2
PRJEB5280	ERR775378	2011	Peru	South America	Lineage 2
PRJEB5280	ERR775381	2011	Peru	South America	Lineage 2
PRJEB5280	ERR775382	2011	Peru	South America	Lineage 2
PRJEB5280	ERR779843	2009	Peru	South America	Lineage 2
PRJEB5280	ERR779894	2011	Peru	South America	Lineage 2
PRJEB5280	ERR779910	2011	Peru	South America	Lineage 2
PRJEB10037	ERR983228	2013	Myanmar	South Asia	Lineage 2
PRJEB10037	ERR983229	2013	Myanmar	South Asia	Lineage 2
PRJEB10037	ERR983230	2013	Myanmar	South Asia	Lineage 2
PRJEB10037	ERR983231	2013	Myanmar	South Asia	Lineage 2
PRJEB7281	ERR552177	2006	South Korea	South Asia	Lineage 2
PRJNA219774	SRR1013580	2007	South Korea	South Asia	Lineage 2
PRJNA219816	SRR1013665	2005	South Korea	South Asia	Lineage 2
PRJNA219831	SRR1003106	2013	South Korea	South Asia	Lineage 2
PRJNA219832	SRR1003099	2013	South Korea	South Asia	Lineage 2
PRJNA219833	SRR1003102	2013	South Korea	South Asia	Lineage 2
PRJNA219836	SRR1003101	2013	South Korea	South Asia	Lineage 2
PRJNA219837	SRR1003104	2013	South Korea	South Asia	Lineage 2
PRJNA219839	SRR1003107	2013	South Korea	South Asia	Lineage 2
PRJNA226760	SRR1144757	2010	South Korea	South Asia	Lineage 2
PRJNA226762	SRR1047983	2009	South Korea	South Asia	Lineage 2
PRJNA226765	SRR1144787	2010	South Korea	South Asia	Lineage 2
PRJNA226766	SRR1144820	2009	South Korea	South Asia	Lineage 2
PRJNA226767	SRR1144805	2011	South Korea	South Asia	Lineage 2
PRJNA226771	SRR1144817	2009	South Korea	South Asia	Lineage 2
PRJNA226773	SRR1144768	2010	South Korea	South Asia	Lineage 2
PRJNA226780	SRR1048010	2009	South Korea	South Asia	Lineage 2
PRJNA226781	SRR1144725	2011	South Korea	South Asia	Lineage 2
PRJNA221503	SRR1019193	2007	Taiwan	South Asia	Lineage 2
PRJNA221504	SRR1019194	2011	Taiwan	South Asia	Lineage 2
PRJNA221505	SRR1011500	2011	Taiwan	South Asia	Lineage 2
PRJEB7281	ERR551155	2011	Thailand	South Asia	Lineage 2
PRJEB7281	ERR551225	2006	Thailand	South Asia	Lineage 2
PRJEB7281	ERR551930	2011	Thailand	South Asia	Lineage 2
PRJEB7281	ERR552190	2005	Thailand	South Asia	Lineage 2
PRJEB7281	ERR552689	2003	Thailand	South Asia	Lineage 2
PRJEB7281	ERR551086	2003	Viet Nam	South Asia	Lineage 2
PRJEB7281	ERR551693	2002	Viet Nam	South Asia	Lineage 2
PRJEB7281	ERR552755	2001	Viet Nam	South Asia	Lineage 2
PRJEB7281	ERR552912	2005	Viet Nam	South Asia	Lineage 2
PRJEB7281	ERR553277	2001	Viet Nam	South Asia	Lineage 2
PRJEB7281	ERR551071	2009	eSwatini	Southern Africa	Lineage 2
PRJEB7281	ERR551079	2009	eSwatini	Southern Africa	Lineage 2
PRJEB7281	ERR551854	2009	eSwatini	Southern Africa	Lineage 2
PRJEB7281	ERR552743	2009	eSwatini	Southern Africa	Lineage 2
PRJEB2794	ERR190368	2001	Malawi	Southern Africa	Lineage 2
PRJEB2794	ERR190378	1999	Malawi	Southern Africa	Lineage 2
PRJEB2794	ERR190386	1998	Malawi	Southern Africa	Lineage 2
PRJEB2794	ERR190401	2002	Malawi	Southern Africa	Lineage 2
PRJEB14199	ERR1873394	2009	South Africa	Southern Africa	Lineage 2
PRJEB14199	ERR1873395	2008	South Africa	Southern Africa	Lineage 2
PRJEB14199	ERR1873397	2010	South Africa	Southern Africa	Lineage 2
PRJEB14199	ERR1873403	2011	South Africa	Southern Africa	Lineage 2
PRJEB14199	ERR1873407	2011	South Africa	Southern Africa	Lineage 2
PRJEB14199	ERR1873409	2009	South Africa	Southern Africa	Lineage 2
PRJEB14199	ERR1873410	2010	South Africa	Southern Africa	Lineage 2
PRJEB14199	ERR1873412	2010	South Africa	Southern Africa	Lineage 2
PRJEB14199	ERR1873417	2011	South Africa	Southern Africa	Lineage 2
PRJEB14199	ERR1873421	2009	South Africa	Southern Africa	Lineage 2
PRJEB14199	ERR1873422	2010	South Africa	Southern Africa	Lineage 2
PRJEB14199	ERR1873424	2010	South Africa	Southern Africa	Lineage 2
PRJEB14199	ERR1873428	2010	South Africa	Southern Africa	Lineage 2
PRJEB14199	ERR1873434	2010	South Africa	Southern Africa	Lineage 2
PRJEB14199	ERR1873438	2011	South Africa	Southern Africa	Lineage 2
PRJEB14199	ERR1873439	2011	South Africa	Southern Africa	Lineage 2
PRJEB14199	ERR1873450	2010	South Africa	Southern Africa	Lineage 2
PRJEB14199	ERR1873451	2010	South Africa	Southern Africa	Lineage 2
PRJEB14199	ERR1873453	2010	South Africa	Southern Africa	Lineage 2
PRJEB14199	ERR1873454	2010	South Africa	Southern Africa	Lineage 2
PRJEB14199	ERR1873455	2010	South Africa	Southern Africa	Lineage 2
PRJEB14199	ERR1873458	2010	South Africa	Southern Africa	Lineage 2
PRJEB14199	ERR1873466	2011	South Africa	Southern Africa	Lineage 2
PRJEB14199	ERR1873470	2011	South Africa	Southern Africa	Lineage 2
PRJEB14199	ERR1873472	2011	South Africa	Southern Africa	Lineage 2
PRJEB14199	ERR1873477	2011	South Africa	Southern Africa	Lineage 2
PRJEB14199	ERR1873481	2011	South Africa	Southern Africa	Lineage 2
PRJEB14199	ERR1873487	2011	South Africa	Southern Africa	Lineage 2
PRJEB14199	ERR1873488	2012	South Africa	Southern Africa	Lineage 2
PRJEB14199	ERR1873490	2012	South Africa	Southern Africa	Lineage 2
PRJEB14199	ERR1873491	2012	South Africa	Southern Africa	Lineage 2
PRJEB14199	ERR1873494	2012	South Africa	Southern Africa	Lineage 2
PRJEB14199	ERR1873499	2012	South Africa	Southern Africa	Lineage 2
PRJEB14199	ERR1873502	2012	South Africa	Southern Africa	Lineage 2
PRJEB14199	ERR1873507	2012	South Africa	Southern Africa	Lineage 2
PRJEB14199	ERR1873520	2012	South Africa	Southern Africa	Lineage 2
PRJEB14199	ERR1873521	2008	South Africa	Southern Africa	Lineage 2
PRJEB14199	ERR1873522	2008	South Africa	Southern Africa	Lineage 2
PRJEB14199	ERR1873523	2008	South Africa	Southern Africa	Lineage 2
PRJEB14199	ERR1873524	2008	South Africa	Southern Africa	Lineage 2
PRJEB14199	ERR1873525	2008	South Africa	Southern Africa	Lineage 2
PRJEB14199	ERR1873527	2008	South Africa	Southern Africa	Lineage 2
PRJEB14199	ERR1873529	2008	South Africa	Southern Africa	Lineage 2
PRJEB14199	ERR1873533	2009	South Africa	Southern Africa	Lineage 2
PRJEB14199	ERR1873536	2009	South Africa	Southern Africa	Lineage 2
PRJEB14199	ERR1873539	2009	South Africa	Southern Africa	Lineage 2
PRJEB14199	ERR1873541	2009	South Africa	Southern Africa	Lineage 2
PRJEB14199	ERR1873544	2009	South Africa	Southern Africa	Lineage 2
PRJEB14199	ERR1873547	2009	South Africa	Southern Africa	Lineage 2
PRJEB14199	ERR1873548	2009	South Africa	Southern Africa	Lineage 2
PRJEB14199	ERR1873556	2010	South Africa	Southern Africa	Lineage 2
PRJEB14199	ERR1873557	2010	South Africa	Southern Africa	Lineage 2
PRJEB14199	ERR1873558	2010	South Africa	Southern Africa	Lineage 2
PRJEB14199	ERR1873559	2010	South Africa	Southern Africa	Lineage 2
PRJEB14199	ERR1873560	2010	South Africa	Southern Africa	Lineage 2
PRJEB14199	ERR1873562	2010	South Africa	Southern Africa	Lineage 2
PRJEB15382	ERR1633777	2010	South Africa	Southern Africa	Lineage 2
PRJEB15382	ERR1633791	2010	South Africa	Southern Africa	Lineage 2
PRJEB15382	ERR1633800	2010	South Africa	Southern Africa	Lineage 2
PRJEB15382	ERR1633823	2010	South Africa	Southern Africa	Lineage 2
PRJEB15382	ERR1633824	2010	South Africa	Southern Africa	Lineage 2
PRJEB15382	ERR1633835	2010	South Africa	Southern Africa	Lineage 2
PRJEB15382	ERR1633844	2010	South Africa	Southern Africa	Lineage 2
PRJEB15382	ERR1633868	2010	South Africa	Southern Africa	Lineage 2
PRJEB15382	ERR1633881	2010	South Africa	Southern Africa	Lineage 2
PRJEB15382	ERR1633882	2010	South Africa	Southern Africa	Lineage 2
PRJEB15382	ERR1633885	2010	South Africa	Southern Africa	Lineage 2
PRJEB15382	ERR1633895	2010	South Africa	Southern Africa	Lineage 2
PRJEB15382	ERR1633896	2010	South Africa	Southern Africa	Lineage 2
PRJEB15382	ERR1633922	2010	South Africa	Southern Africa	Lineage 2
PRJEB15382	ERR1633955	2010	South Africa	Southern Africa	Lineage 2
PRJEB15382	ERR1633956	2010	South Africa	Southern Africa	Lineage 2
PRJEB15382	ERR1633962	2010	South Africa	Southern Africa	Lineage 2
PRJEB15382	ERR1633964	2010	South Africa	Southern Africa	Lineage 2
PRJEB7281	ERR550739	2004	South Africa	Southern Africa	Lineage 2
PRJNA235406	SRR1183048	2013	South Africa	Southern Africa	Lineage 2
PRJNA235411	SRR1180404	2013	South Africa	Southern Africa	Lineage 2
PRJNA235448	SRR1182987	2013	South Africa	Southern Africa	Lineage 2
PRJNA235453	SRR1183012	2013	South Africa	Southern Africa	Lineage 2
PRJNA235457	SRR1180400	2013	South Africa	Southern Africa	Lineage 2
PRJNA235461	SRR1183089	2013	South Africa	Southern Africa	Lineage 2
PRJNA235468	SRR1183082	2011	South Africa	Southern Africa	Lineage 2
PRJNA235489	SRR1180396	2013	South Africa	Southern Africa	Lineage 2
PRJNA235518	SRR1184386	2013	South Africa	Southern Africa	Lineage 2
PRJNA235536	SRR1184364	2013	South Africa	Southern Africa	Lineage 2
PRJNA235557	SRR1184332	2013	South Africa	Southern Africa	Lineage 2
PRJNA235593	SRR1180385	2013	South Africa	Southern Africa	Lineage 2
PRJNA235599	SRR1184370	2013	South Africa	Southern Africa	Lineage 2
PRJNA414758	SRR6207285	2012	South Africa	Southern Africa	Lineage 2
PRJNA559528	SRR11349151	2018	South Africa	Southern Africa	Lineage 2
PRJNA559528	SRR11349164	2016	South Africa	Southern Africa	Lineage 2
PRJNA559528	SRR11349168	2018	South Africa	Southern Africa	Lineage 2
PRJNA559528	SRR11349175	2015	South Africa	Southern Africa	Lineage 2
PRJNA559528	SRR11349205	2015	South Africa	Southern Africa	Lineage 2
PRJNA559528	SRR9971009	2017	South Africa	Southern Africa	Lineage 2
PRJNA559528	SRR9971011	2017	South Africa	Southern Africa	Lineage 2
PRJNA559528	SRR9971024	2017	South Africa	Southern Africa	Lineage 2
PRJNA559528	SRR9971025	2017	South Africa	Southern Africa	Lineage 2
PRJNA559528	SRR9971028	2018	South Africa	Southern Africa	Lineage 2
PRJNA559528	SRR9971031	2018	South Africa	Southern Africa	Lineage 2
PRJNA559528	SRR9971032	2018	South Africa	Southern Africa	Lineage 2
PRJNA559528	SRR9971035	2018	South Africa	Southern Africa	Lineage 2
PRJNA559528	SRR9971058	2017	South Africa	Southern Africa	Lineage 2
PRJNA559528	SRR9971065	2017	South Africa	Southern Africa	Lineage 2
PRJNA559528	SRR9971076	2016	South Africa	Southern Africa	Lineage 2
PRJNA559528	SRR9971089	2018	South Africa	Southern Africa	Lineage 2
PRJNA559528	SRR9971107	2017	South Africa	Southern Africa	Lineage 2
PRJNA559528	SRR9971114	2017	South Africa	Southern Africa	Lineage 2
PRJNA559528	SRR9971115	2017	South Africa	Southern Africa	Lineage 2
PRJNA559528	SRR9971139	2018	South Africa	Southern Africa	Lineage 2
PRJNA559528	SRR9971144	2017	South Africa	Southern Africa	Lineage 2
PRJNA559528	SRR9971145	2017	South Africa	Southern Africa	Lineage 2
PRJNA559528	SRR9971148	2017	South Africa	Southern Africa	Lineage 2
PRJNA559528	SRR9971149	2017	South Africa	Southern Africa	Lineage 2
PRJNA559528	SRR9971155	2017	South Africa	Southern Africa	Lineage 2
PRJNA559528	SRR9971206	2018	South Africa	Southern Africa	Lineage 2
PRJNA559528	SRR9971208	2017	South Africa	Southern Africa	Lineage 2
PRJNA559528	SRR9971213	2017	South Africa	Southern Africa	Lineage 2
PRJNA559528	SRR9971214	2017	South Africa	Southern Africa	Lineage 2
PRJNA559528	SRR9971216	2018	South Africa	Southern Africa	Lineage 2
PRJNA559528	SRR9971218	2017	South Africa	Southern Africa	Lineage 2
PRJNA559528	SRR9971223	2017	South Africa	Southern Africa	Lineage 2
PRJNA559528	SRR9971247	2018	South Africa	Southern Africa	Lineage 2
PRJNA559528	SRR9971248	2018	South Africa	Southern Africa	Lineage 2
PRJNA559528	SRR9971249	2017	South Africa	Southern Africa	Lineage 2
PRJNA559528	SRR9971263	2016	South Africa	Southern Africa	Lineage 2
PRJNA559528	SRR9971267	2016	South Africa	Southern Africa	Lineage 2
PRJNA559528	SRR9971270	2016	South Africa	Southern Africa	Lineage 2
PRJNA559528	SRR9971307	2017	South Africa	Southern Africa	Lineage 2
PRJNA559528	SRR9971309	2017	South Africa	Southern Africa	Lineage 2
PRJNA559528	SRR9971317	2014	South Africa	Southern Africa	Lineage 2
PRJNA559528	SRR9971318	2014	South Africa	Southern Africa	Lineage 2
PRJNA559528	SRR9971323	2018	South Africa	Southern Africa	Lineage 2
PRJNA559528	SRR9971329	2018	South Africa	Southern Africa	Lineage 2
PRJNA559528	SRR9971330	2017	South Africa	Southern Africa	Lineage 2
PRJNA559528	SRR9971350	2018	South Africa	Southern Africa	Lineage 2
PRJNA559528	SRR9971351	2018	South Africa	Southern Africa	Lineage 2
PRJNA559528	SRR9971357	2018	South Africa	Southern Africa	Lineage 2
PRJEB7281	ERR551412	2003	Sierra Leone	West Africa	Lineage 2
PRJEB2424	ERR038737	2004	Uganda	East Africa	Lineage 4
PRJEB2424	ERR038739	2004	Uganda	East Africa	Lineage 4
PRJEB2424	ERR038744	2004	Uganda	East Africa	Lineage 4
PRJEB2424	ERR038745	2005	Uganda	East Africa	Lineage 4
PRJEB2424	ERR038748	2005	Uganda	East Africa	Lineage 4
PRJEB2424	ERR038750	2005	Uganda	East Africa	Lineage 4
PRJEB2424	ERR038754	2006	Uganda	East Africa	Lineage 4
PRJEB2424	ERR040113	2003	Uganda	East Africa	Lineage 4
PRJEB2424	ERR040116	2003	Uganda	East Africa	Lineage 4
PRJEB2424	ERR040117	2003	Uganda	East Africa	Lineage 4
PRJEB2424	ERR040124	2005	Uganda	East Africa	Lineage 4
PRJEB2424	ERR040127	2004	Uganda	East Africa	Lineage 4
PRJEB2424	ERR040128	2004	Uganda	East Africa	Lineage 4
PRJEB2424	ERR040130	2004	Uganda	East Africa	Lineage 4
PRJEB2424	ERR040131	2003	Uganda	East Africa	Lineage 4
PRJEB2424	ERR040134	2004	Uganda	East Africa	Lineage 4
PRJEB2424	ERR040135	2004	Uganda	East Africa	Lineage 4
PRJNA223541	SRR1049572	2009	Uganda	East Africa	Lineage 4
PRJNA223550	SRR1140578	2010	Uganda	East Africa	Lineage 4
PRJNA229647	SRR1172313	2013	Belarus	Europe	Lineage 4
PRJNA229678	SRR1162997	2013	Belarus	Europe	Lineage 4
PRJEB10245	ERR979062	1961	Denmark	Europe	Lineage 4
PRJEB10245	ERR979063	1961	Denmark	Europe	Lineage 4
PRJEB10245	ERR979066	1961	Denmark	Europe	Lineage 4
PRJEB10245	ERR979068	1994	Denmark	Europe	Lineage 4
PRJEB10245	ERR979069	1994	Denmark	Europe	Lineage 4
PRJEB10245	ERR979072	1997	Denmark	Europe	Lineage 4
PRJEB10245	ERR979073	1999	Denmark	Europe	Lineage 4
PRJEB10245	ERR979074	1999	Denmark	Europe	Lineage 4
PRJEB10245	ERR979075	1992	Denmark	Europe	Lineage 4
PRJEB2057	ERR023729	1999	Netherlands	Europe	Lineage 4
PRJEB2057	ERR023731	2006	Netherlands	Europe	Lineage 4
PRJEB2057	ERR023732	1997	Netherlands	Europe	Lineage 4
PRJEB2057	ERR023737	2004	Netherlands	Europe	Lineage 4
PRJEB2057	ERR023738	2005	Netherlands	Europe	Lineage 4
PRJEB2057	ERR023739	1996	Netherlands	Europe	Lineage 4
PRJEB2057	ERR023746	1999	Netherlands	Europe	Lineage 4
PRJEB2057	ERR023747	2000	Netherlands	Europe	Lineage 4
PRJEB2057	ERR023757	1994	Netherlands	Europe	Lineage 4
PRJEB2057	ERR023761	1996	Netherlands	Europe	Lineage 4
PRJEB2057	ERR023764	2002	Netherlands	Europe	Lineage 4
PRJEB2057	ERR024340	2002	Netherlands	Europe	Lineage 4
PRJEB2057	ERR024344	1993	Netherlands	Europe	Lineage 4
PRJEB2057	ERR024346	1994	Netherlands	Europe	Lineage 4
PRJEB2057	ERR025414	1999	Netherlands	Europe	Lineage 4
PRJEB2057	ERR025416	1999	Netherlands	Europe	Lineage 4
PRJEB2057	ERR025418	1999	Netherlands	Europe	Lineage 4
PRJEB2057	ERR025419	1999	Netherlands	Europe	Lineage 4
PRJEB2057	ERR025420	1996	Netherlands	Europe	Lineage 4
PRJEB2057	ERR025421	1997	Netherlands	Europe	Lineage 4
PRJEB2057	ERR025426	1999	Netherlands	Europe	Lineage 4
PRJEB2057	ERR025427	1995	Netherlands	Europe	Lineage 4
PRJEB2057	ERR025428	2004	Netherlands	Europe	Lineage 4
PRJEB2057	ERR025431	2000	Netherlands	Europe	Lineage 4
PRJEB2057	ERR025435	1994	Netherlands	Europe	Lineage 4
PRJEB2057	ERR025438	1993	Netherlands	Europe	Lineage 4
PRJEB2057	ERR025440	1996	Netherlands	Europe	Lineage 4
PRJEB2057	ERR025441	2006	Netherlands	Europe	Lineage 4
PRJEB2057	ERR025452	1999	Netherlands	Europe	Lineage 4
PRJEB2057	ERR025453	1992	Netherlands	Europe	Lineage 4
PRJEB2057	ERR025454	1993	Netherlands	Europe	Lineage 4
PRJEB2057	ERR025455	1992	Netherlands	Europe	Lineage 4
PRJEB2057	ERR025456	1999	Netherlands	Europe	Lineage 4
PRJEB2057	ERR025457	2004	Netherlands	Europe	Lineage 4
PRJEB2057	ERR025458	1993	Netherlands	Europe	Lineage 4
PRJEB2057	ERR025459	1994	Netherlands	Europe	Lineage 4
PRJEB2057	ERR025460	1994	Netherlands	Europe	Lineage 4
PRJEB2057	ERR026472	2005	Netherlands	Europe	Lineage 4
PRJEB2057	ERR026475	1999	Netherlands	Europe	Lineage 4
PRJEB2057	ERR026476	1999	Netherlands	Europe	Lineage 4
PRJEB2057	ERR028608	1997	Netherlands	Europe	Lineage 4
PRJEB2057	ERR028610	2001	Netherlands	Europe	Lineage 4
PRJEB2057	ERR028613	1997	Netherlands	Europe	Lineage 4
PRJEB2057	ERR028616	1994	Netherlands	Europe	Lineage 4
PRJEB2057	ERR028620	2004	Netherlands	Europe	Lineage 4
PRJEB2057	ERR028622	2006	Netherlands	Europe	Lineage 4
PRJEB2057	ERR028624	1995	Netherlands	Europe	Lineage 4
PRJEB2057	ERR028625	1999	Netherlands	Europe	Lineage 4
PRJEB2057	ERR028626	1999	Netherlands	Europe	Lineage 4
PRJEB2057	ERR028628	2007	Netherlands	Europe	Lineage 4
PRJEB2057	ERR028629	1996	Netherlands	Europe	Lineage 4
PRJEB2057	ERR029201	1999	Netherlands	Europe	Lineage 4
PRJEB2057	ERR029202	2007	Netherlands	Europe	Lineage 4
PRJEB2057	ERR029204	1999	Netherlands	Europe	Lineage 4
PRJEB2057	ERR029211	2007	Netherlands	Europe	Lineage 4
PRJEB2057	ERR257880	2008	Netherlands	Europe	Lineage 4
PRJEB2057	ERR257891	1994	Netherlands	Europe	Lineage 4
PRJEB2057	ERR257892	1994	Netherlands	Europe	Lineage 4
PRJEB2057	ERR257893	1994	Netherlands	Europe	Lineage 4
PRJEB2057	ERR257894	1995	Netherlands	Europe	Lineage 4
PRJEB2057	ERR257895	1995	Netherlands	Europe	Lineage 4
PRJEB2057	ERR257896	1996	Netherlands	Europe	Lineage 4
PRJEB2057	ERR257898	1997	Netherlands	Europe	Lineage 4
PRJEB2057	ERR257899	1997	Netherlands	Europe	Lineage 4
PRJEB2057	ERR257900	1997	Netherlands	Europe	Lineage 4
PRJEB2057	ERR257901	1997	Netherlands	Europe	Lineage 4
PRJEB2057	ERR257902	1998	Netherlands	Europe	Lineage 4
PRJEB2057	ERR257903	1998	Netherlands	Europe	Lineage 4
PRJEB2057	ERR257904	1998	Netherlands	Europe	Lineage 4
PRJEB2057	ERR257905	1998	Netherlands	Europe	Lineage 4
PRJEB2057	ERR257906	1998	Netherlands	Europe	Lineage 4
PRJEB2057	ERR257907	1999	Netherlands	Europe	Lineage 4
PRJEB2057	ERR257908	1999	Netherlands	Europe	Lineage 4
PRJEB2057	ERR257909	2004	Netherlands	Europe	Lineage 4
PRJEB2057	ERR257911	1997	Netherlands	Europe	Lineage 4
PRJEB2057	ERR257912	1997	Netherlands	Europe	Lineage 4
PRJEB2057	ERR257915	1997	Netherlands	Europe	Lineage 4
PRJEB2057	ERR257917	1998	Netherlands	Europe	Lineage 4
PRJEB2057	ERR257932	1996	Netherlands	Europe	Lineage 4
PRJEB2057	ERR257933	1998	Netherlands	Europe	Lineage 4
PRJEB2057	ERR257935	1999	Netherlands	Europe	Lineage 4
PRJEB1931	ERR275183	2008	Portugal	Europe	Lineage 4
PRJEB1931	ERR275185	1997	Portugal	Europe	Lineage 4
PRJEB1931	ERR275186	1998	Portugal	Europe	Lineage 4
PRJEB1931	ERR275196	2009	Portugal	Europe	Lineage 4
PRJEB1931	ERR275217	2010	Portugal	Europe	Lineage 4
PRJEB1931	ERR275221	2011	Portugal	Europe	Lineage 4
PRJEB1931	ERR275223	2009	Portugal	Europe	Lineage 4
PRJEB1931	ERR275225	1995	Portugal	Europe	Lineage 4
PRJEB1931	ERR275227	2008	Portugal	Europe	Lineage 4
PRJEB1931	ERR275229	2008	Portugal	Europe	Lineage 4
PRJEB1931	ERR275231	2009	Portugal	Europe	Lineage 4
PRJEB29446	ERR2864225	2015	Portugal	Europe	Lineage 4
PRJEB29446	ERR2864241	2017	Portugal	Europe	Lineage 4
PRJNA229274	SRR1163320	2008	Sweden	Europe	Lineage 4
PRJNA229275	SRR1146374	2008	Sweden	Europe	Lineage 4
PRJEB2138	ERR047885	2000	United Kingdom	Europe	Lineage 4
PRJEB2221	ERR330690	2009	United Kingdom	Europe	Lineage 4
PRJEB25991	ERR2513050	2015	United Kingdom	Europe	Lineage 4
PRJEB25991	ERR2513480	2014	United Kingdom	Europe	Lineage 4
PRJEB25991	ERR2514014	2015	United Kingdom	Europe	Lineage 4
PRJEB25991	ERR2514794	2016	United Kingdom	Europe	Lineage 4
PRJEB25991	ERR2514826	2013	United Kingdom	Europe	Lineage 4
PRJNA282721	SRR2101128	2009	United Kingdom	Europe	Lineage 4
PRJNA302362	SRR7069909	2017	United Kingdom	Europe	Lineage 4
PRJNA302362	SRR7070549	2016	United Kingdom	Europe	Lineage 4
PRJNA401515	SRR6046818	2016	United Kingdom	Europe	Lineage 4
PRJEB27366	ERR2652926	1996	Canada	North America	Lineage 4
PRJEB27366	ERR2652927	1993	Canada	North America	Lineage 4
PRJEB27366	ERR2652928	2004	Canada	North America	Lineage 4
PRJEB27366	ERR2652929	1989	Canada	North America	Lineage 4
PRJEB27366	ERR2652931	1991	Canada	North America	Lineage 4
PRJEB27366	ERR2652933	1995	Canada	North America	Lineage 4
PRJEB27366	ERR2652936	1995	Canada	North America	Lineage 4
PRJEB27366	ERR2652937	1993	Canada	North America	Lineage 4
PRJEB27366	ERR2652938	1987	Canada	North America	Lineage 4
PRJEB27366	ERR2652939	1987	Canada	North America	Lineage 4
PRJEB27366	ERR2652941	1999	Canada	North America	Lineage 4
PRJEB27366	ERR2652943	1995	Canada	North America	Lineage 4
PRJEB27366	ERR2652948	1991	Canada	North America	Lineage 4
PRJEB27366	ERR2652949	2001	Canada	North America	Lineage 4
PRJEB27366	ERR2652950	1987	Canada	North America	Lineage 4
PRJEB27366	ERR2652954	2002	Canada	North America	Lineage 4
PRJEB27366	ERR2652955	2002	Canada	North America	Lineage 4
PRJEB27366	ERR2652956	2003	Canada	North America	Lineage 4
PRJEB27366	ERR2652960	1992	Canada	North America	Lineage 4
PRJEB27366	ERR2652964	2001	Canada	North America	Lineage 4
PRJEB27366	ERR2652965	1994	Canada	North America	Lineage 4
PRJEB27366	ERR2652966	1996	Canada	North America	Lineage 4
PRJEB27366	ERR2652968	2002	Canada	North America	Lineage 4
PRJEB27366	ERR2652969	1989	Canada	North America	Lineage 4
PRJEB27366	ERR2652974	1999	Canada	North America	Lineage 4
PRJNA240330	SRR1187082	2012	Canada	North America	Lineage 4
PRJNA240330	SRR1187983	2011	Canada	North America	Lineage 4
PRJNA240330	SRR1188084	2012	Canada	North America	Lineage 4
PRJNA240330	SRR1188459	2012	Canada	North America	Lineage 4
PRJNA240330	SRR1190477	2007	Canada	North America	Lineage 4
PRJNA240330	SRR1191546	2012	Canada	North America	Lineage 4
PRJNA240330	SRR1640321	1996	Canada	North America	Lineage 4
PRJNA240330	SRR1640335	1999	Canada	North America	Lineage 4
PRJNA240330	SRR1640566	2012	Canada	North America	Lineage 4
PRJNA240330	SRR1640711	2013	Canada	North America	Lineage 4
PRJEB27366	ERR2652915	1999	USA	North America	Lineage 4
PRJEB27366	ERR2652916	1999	USA	North America	Lineage 4
PRJEB27366	ERR2652918	1998	USA	North America	Lineage 4
PRJEB27366	ERR2652921	1999	USA	North America	Lineage 4
PRJEB27366	ERR2652922	1997	USA	North America	Lineage 4
PRJEB27366	ERR2652924	2004	USA	North America	Lineage 4
PRJEB2138	ERR017800	2008	Russia	North Asia	Lineage 4
PRJEB2138	ERR027469	2008	Russia	North Asia	Lineage 4
PRJEB2138	ERR067599	2009	Russia	North Asia	Lineage 4
PRJEB2138	ERR067601	2008	Russia	North Asia	Lineage 4
PRJEB2138	ERR067602	2008	Russia	North Asia	Lineage 4
PRJEB2138	ERR067603	2008	Russia	North Asia	Lineage 4
PRJEB2138	ERR067609	2008	Russia	North Asia	Lineage 4
PRJEB2138	ERR067615	2008	Russia	North Asia	Lineage 4
PRJEB2138	ERR067629	2008	Russia	North Asia	Lineage 4
PRJEB2138	ERR067636	2009	Russia	North Asia	Lineage 4
PRJEB2138	ERR067640	2009	Russia	North Asia	Lineage 4
PRJEB2138	ERR067675	2009	Russia	North Asia	Lineage 4
PRJEB2138	ERR067678	2009	Russia	North Asia	Lineage 4
PRJEB2138	ERR067679	2009	Russia	North Asia	Lineage 4
PRJEB2138	ERR067682	2009	Russia	North Asia	Lineage 4
PRJEB2138	ERR067684	2009	Russia	North Asia	Lineage 4
PRJEB2138	ERR067685	2009	Russia	North Asia	Lineage 4
PRJEB2138	ERR067691	2009	Russia	North Asia	Lineage 4
PRJEB2138	ERR067697	2008	Russia	North Asia	Lineage 4
PRJEB2138	ERR067700	2009	Russia	North Asia	Lineage 4
PRJEB2138	ERR067703	2009	Russia	North Asia	Lineage 4
PRJEB2138	ERR067727	2008	Russia	North Asia	Lineage 4
PRJEB2138	ERR067728	2008	Russia	North Asia	Lineage 4
PRJEB2138	ERR067729	2008	Russia	North Asia	Lineage 4
PRJEB2138	ERR067731	2008	Russia	North Asia	Lineage 4
PRJEB2138	ERR067733	2008	Russia	North Asia	Lineage 4
PRJEB2138	ERR067734	2008	Russia	North Asia	Lineage 4
PRJEB2138	ERR067748	2008	Russia	North Asia	Lineage 4
PRJEB2138	ERR067751	2008	Russia	North Asia	Lineage 4
PRJEB2138	ERR067756	2008	Russia	North Asia	Lineage 4
PRJEB2138	ERR067763	2008	Russia	North Asia	Lineage 4
PRJEB2138	ERR067767	2008	Russia	North Asia	Lineage 4
PRJEB7669	ERR757180	2001	Argentina	South America	Lineage 4
PRJEB7669	ERR760759	2006	Argentina	South America	Lineage 4
PRJEB7669	ERR760814	2002	Argentina	South America	Lineage 4
PRJEB7669	ERR760853	2003	Argentina	South America	Lineage 4
PRJEB7669	ERR760890	1998	Argentina	South America	Lineage 4
PRJEB8689	ERR772254	2002	Argentina	South America	Lineage 4
PRJEB8689	ERR772255	2001	Argentina	South America	Lineage 4
PRJEB8689	ERR772259	2007	Argentina	South America	Lineage 4
PRJEB8689	ERR776459	2005	Argentina	South America	Lineage 4
PRJEB8689	ERR776665	2004	Argentina	South America	Lineage 4
PRJEB27366	ERR2652990	2010	Brazil	South America	Lineage 4
PRJEB27366	ERR2652991	2010	Brazil	South America	Lineage 4
PRJEB27366	ERR2652992	2010	Brazil	South America	Lineage 4
PRJEB27366	ERR2652994	2010	Brazil	South America	Lineage 4
PRJEB27366	ERR2652997	2010	Brazil	South America	Lineage 4
PRJEB27366	ERR2652998	2010	Brazil	South America	Lineage 4
PRJEB27366	ERR2652999	2010	Brazil	South America	Lineage 4
PRJEB27366	ERR2653002	2004	Brazil	South America	Lineage 4
PRJEB27366	ERR2653003	2004	Brazil	South America	Lineage 4
PRJEB27366	ERR2653006	2004	Brazil	South America	Lineage 4
PRJEB27366	ERR2653007	2004	Brazil	South America	Lineage 4
PRJEB27366	ERR2653015	2005	Brazil	South America	Lineage 4
PRJEB27366	ERR2653018	2005	Brazil	South America	Lineage 4
PRJEB27366	ERR2653019	2006	Brazil	South America	Lineage 4
PRJEB27366	ERR2653022	2006	Brazil	South America	Lineage 4
PRJEB27366	ERR2653027	2006	Brazil	South America	Lineage 4
PRJEB27366	ERR2653031	2006	Brazil	South America	Lineage 4
PRJEB27366	ERR2653034	2006	Brazil	South America	Lineage 4
PRJEB27366	ERR2653036	2007	Brazil	South America	Lineage 4
PRJEB27366	ERR2653039	2007	Brazil	South America	Lineage 4
PRJEB27366	ERR2653042	2007	Brazil	South America	Lineage 4
PRJEB27366	ERR2653049	2007	Brazil	South America	Lineage 4
PRJEB27366	ERR2653054	2008	Brazil	South America	Lineage 4
PRJEB27366	ERR2653055	2008	Brazil	South America	Lineage 4
PRJEB27366	ERR2653056	2008	Brazil	South America	Lineage 4
PRJEB27366	ERR2653060	2008	Brazil	South America	Lineage 4
PRJEB27366	ERR2653064	2008	Brazil	South America	Lineage 4
PRJEB27366	ERR2653066	2010	Brazil	South America	Lineage 4
PRJEB27366	ERR2653067	2010	Brazil	South America	Lineage 4
PRJEB27366	ERR2653068	2010	Brazil	South America	Lineage 4
PRJEB27366	ERR2653071	2010	Brazil	South America	Lineage 4
PRJEB27366	ERR2653072	2010	Brazil	South America	Lineage 4
PRJEB27366	ERR2653073	2010	Brazil	South America	Lineage 4
PRJEB27366	ERR2653074	2010	Brazil	South America	Lineage 4
PRJEB27366	ERR2653075	2010	Brazil	South America	Lineage 4
PRJEB27366	ERR2653076	2011	Brazil	South America	Lineage 4
PRJEB27366	ERR2653077	2011	Brazil	South America	Lineage 4
PRJEB27366	ERR2653078	2010	Brazil	South America	Lineage 4
PRJEB27366	ERR2653079	2010	Brazil	South America	Lineage 4
PRJEB27366	ERR2653081	2010	Brazil	South America	Lineage 4
PRJEB27366	ERR2653082	2010	Brazil	South America	Lineage 4
PRJEB27366	ERR2653084	2010	Brazil	South America	Lineage 4
PRJEB27366	ERR2653085	2010	Brazil	South America	Lineage 4
PRJEB27366	ERR2653086	2010	Brazil	South America	Lineage 4
PRJEB27366	ERR2653087	2010	Brazil	South America	Lineage 4
PRJEB27366	ERR2653088	2010	Brazil	South America	Lineage 4
PRJEB27366	ERR2653089	2011	Brazil	South America	Lineage 4
PRJEB27366	ERR2653090	2011	Brazil	South America	Lineage 4
PRJEB27366	ERR2653091	2011	Brazil	South America	Lineage 4
PRJEB27366	ERR2653092	2011	Brazil	South America	Lineage 4
PRJEB27366	ERR2653094	2011	Brazil	South America	Lineage 4
PRJEB27366	ERR2653095	2011	Brazil	South America	Lineage 4
PRJEB27366	ERR2653099	2011	Brazil	South America	Lineage 4
PRJEB27366	ERR2653100	2011	Brazil	South America	Lineage 4
PRJEB27366	ERR2653102	2011	Brazil	South America	Lineage 4
PRJEB27366	ERR2653104	2011	Brazil	South America	Lineage 4
PRJEB27366	ERR2653105	2011	Brazil	South America	Lineage 4
PRJEB27366	ERR2653108	2011	Brazil	South America	Lineage 4
PRJEB27366	ERR2653109	2011	Brazil	South America	Lineage 4
PRJEB27366	ERR2653110	2011	Brazil	South America	Lineage 4
PRJEB27366	ERR2653111	2011	Brazil	South America	Lineage 4
PRJEB27366	ERR2653114	2011	Brazil	South America	Lineage 4
PRJEB27366	ERR2653115	2011	Brazil	South America	Lineage 4
PRJEB27366	ERR2653116	2011	Brazil	South America	Lineage 4
PRJEB27366	ERR2653117	2011	Brazil	South America	Lineage 4
PRJEB27366	ERR2653118	2011	Brazil	South America	Lineage 4
PRJEB27366	ERR2653120	2008	Brazil	South America	Lineage 4
PRJEB27366	ERR2653121	2008	Brazil	South America	Lineage 4
PRJEB27366	ERR2653123	2008	Brazil	South America	Lineage 4
PRJEB27366	ERR2653124	2008	Brazil	South America	Lineage 4
PRJEB27366	ERR2653125	2009	Brazil	South America	Lineage 4
PRJEB27366	ERR2653126	2009	Brazil	South America	Lineage 4
PRJEB27366	ERR2653127	2009	Brazil	South America	Lineage 4
PRJEB27366	ERR2653131	2009	Brazil	South America	Lineage 4
PRJEB27366	ERR2653132	2009	Brazil	South America	Lineage 4
PRJEB27366	ERR2653133	2009	Brazil	South America	Lineage 4
PRJEB27366	ERR2653134	2009	Brazil	South America	Lineage 4
PRJEB27366	ERR2653135	2009	Brazil	South America	Lineage 4
PRJEB27366	ERR2653138	2009	Brazil	South America	Lineage 4
PRJEB27366	ERR2653141	2009	Brazil	South America	Lineage 4
PRJEB27366	ERR2653142	2009	Brazil	South America	Lineage 4
PRJEB27366	ERR2653144	2009	Brazil	South America	Lineage 4
PRJEB27366	ERR2653149	2009	Brazil	South America	Lineage 4
PRJEB27366	ERR2653152	2010	Brazil	South America	Lineage 4
PRJEB27366	ERR2653153	2010	Brazil	South America	Lineage 4
PRJEB27366	ERR2653155	2010	Brazil	South America	Lineage 4
PRJEB27366	ERR2653160	2010	Brazil	South America	Lineage 4
PRJEB27366	ERR2653162	2010	Brazil	South America	Lineage 4
PRJEB27366	ERR2653165	2010	Brazil	South America	Lineage 4
PRJEB27366	ERR2653169	2012	Brazil	South America	Lineage 4
PRJEB27366	ERR2653170	2012	Brazil	South America	Lineage 4
PRJEB27366	ERR2653173	2012	Brazil	South America	Lineage 4
PRJEB27366	ERR2653174	2012	Brazil	South America	Lineage 4
PRJEB27366	ERR2653177	2012	Brazil	South America	Lineage 4
PRJEB27366	ERR2653179	2012	Brazil	South America	Lineage 4
PRJEB27366	ERR2653183	2008	Brazil	South America	Lineage 4
PRJEB27366	ERR2653184	2008	Brazil	South America	Lineage 4
PRJEB27366	ERR2653186	2008	Brazil	South America	Lineage 4
PRJEB27366	ERR2653187	2008	Brazil	South America	Lineage 4
PRJEB27366	ERR2653193	2008	Brazil	South America	Lineage 4
PRJEB27366	ERR2653196	2008	Brazil	South America	Lineage 4
PRJEB27366	ERR2653197	2008	Brazil	South America	Lineage 4
PRJEB27366	ERR2653198	2008	Brazil	South America	Lineage 4
PRJEB27366	ERR2653203	2010	Brazil	South America	Lineage 4
PRJEB27366	ERR2653206	2010	Brazil	South America	Lineage 4
PRJEB27366	ERR2653208	2010	Brazil	South America	Lineage 4
PRJEB27366	ERR2653209	2011	Brazil	South America	Lineage 4
PRJEB27366	ERR2653210	2011	Brazil	South America	Lineage 4
PRJEB27366	ERR2653211	2011	Brazil	South America	Lineage 4
PRJEB27366	ERR2653212	2009	Brazil	South America	Lineage 4
PRJEB27366	ERR2653213	2011	Brazil	South America	Lineage 4
PRJEB27366	ERR2653215	2011	Brazil	South America	Lineage 4
PRJEB27366	ERR2653218	2010	Brazil	South America	Lineage 4
PRJEB27366	ERR2653220	2010	Brazil	South America	Lineage 4
PRJEB27366	ERR2653228	2010	Brazil	South America	Lineage 4
PRJEB27366	ERR2653230	2010	Brazil	South America	Lineage 4
PRJEB27366	ERR2653231	2010	Brazil	South America	Lineage 4
PRJEB27366	ERR2653235	2011	Brazil	South America	Lineage 4
PRJEB27366	ERR2653236	2011	Brazil	South America	Lineage 4
PRJEB27366	ERR2653238	2009	Brazil	South America	Lineage 4
PRJEB27366	ERR2653240	2010	Brazil	South America	Lineage 4
PRJEB27366	ERR2653241	2010	Brazil	South America	Lineage 4
PRJEB23245	ERR3287312	2012	Peru	South America	Lineage 4
PRJEB23245	ERR3287318	2012	Peru	South America	Lineage 4
PRJEB23245	ERR3287319	2012	Peru	South America	Lineage 4
PRJEB23245	ERR3287323	2012	Peru	South America	Lineage 4
PRJEB23245	ERR3287344	2012	Peru	South America	Lineage 4
PRJEB23245	ERR3287349	2012	Peru	South America	Lineage 4
PRJEB23245	ERR3287353	2012	Peru	South America	Lineage 4
PRJEB23245	ERR3287366	2012	Peru	South America	Lineage 4
PRJEB23245	ERR3287377	2012	Peru	South America	Lineage 4
PRJEB23245	ERR3287383	2012	Peru	South America	Lineage 4
PRJEB23245	ERR3287391	2012	Peru	South America	Lineage 4
PRJEB23245	ERR3287392	2012	Peru	South America	Lineage 4
PRJEB23245	ERR3287429	2012	Peru	South America	Lineage 4
PRJEB23245	ERR3287441	2012	Peru	South America	Lineage 4
PRJEB23245	ERR3287483	2012	Peru	South America	Lineage 4
PRJEB23245	ERR3287509	2007	Peru	South America	Lineage 4
PRJEB23245	ERR3287590	2003	Peru	South America	Lineage 4
PRJEB23245	ERR3287597	2007	Peru	South America	Lineage 4
PRJEB23245	ERR3287600	2012	Peru	South America	Lineage 4
PRJEB23245	ERR3287624	2012	Peru	South America	Lineage 4
PRJEB23245	ERR3287673	2012	Peru	South America	Lineage 4
PRJEB23245	ERR3287677	2012	Peru	South America	Lineage 4
PRJEB23245	ERR3287686	2012	Peru	South America	Lineage 4
PRJEB23245	ERR3287704	2013	Peru	South America	Lineage 4
PRJEB23245	ERR3287712	2013	Peru	South America	Lineage 4
PRJEB23245	ERR3287720	2008	Peru	South America	Lineage 4
PRJEB23245	ERR3287731	2008	Peru	South America	Lineage 4
PRJEB23245	ERR3287740	2009	Peru	South America	Lineage 4
PRJEB23245	ERR3287747	2009	Peru	South America	Lineage 4
PRJEB23245	ERR3287766	2009	Peru	South America	Lineage 4
PRJEB23245	ERR3287773	2009	Peru	South America	Lineage 4
PRJEB23245	ERR3287774	2009	Peru	South America	Lineage 4
PRJEB23245	ERR3287778	2009	Peru	South America	Lineage 4
PRJEB23245	ERR3287782	2009	Peru	South America	Lineage 4
PRJEB23245	ERR3287826	2007	Peru	South America	Lineage 4
PRJEB23245	ERR3287828	2007	Peru	South America	Lineage 4
PRJEB23245	ERR3287847	2007	Peru	South America	Lineage 4
PRJEB23245	ERR3287851	2007	Peru	South America	Lineage 4
PRJEB23245	ERR3287868	2007	Peru	South America	Lineage 4
PRJEB23245	ERR3287877	2007	Peru	South America	Lineage 4
PRJEB32234	ERR2184204	2014	Peru	South America	Lineage 4
PRJEB32234	ERR2184237	2014	Peru	South America	Lineage 4
PRJEB32234	ERR2184239	2014	Peru	South America	Lineage 4
PRJEB32234	ERR2184240	2014	Peru	South America	Lineage 4
PRJEB32234	ERR2184254	2014	Peru	South America	Lineage 4
PRJEB32234	ERR2184257	2014	Peru	South America	Lineage 4
PRJEB32234	ERR2184259	2014	Peru	South America	Lineage 4
PRJEB32234	ERR2184266	2014	Peru	South America	Lineage 4
PRJEB32234	ERR2184270	2014	Peru	South America	Lineage 4
PRJEB32234	ERR2184278	2014	Peru	South America	Lineage 4
PRJEB32234	ERR2184279	2014	Peru	South America	Lineage 4
PRJEB32234	ERR2184280	2014	Peru	South America	Lineage 4
PRJEB32234	ERR2184284	2014	Peru	South America	Lineage 4
PRJEB32234	ERR2184293	2014	Peru	South America	Lineage 4
PRJEB32234	ERR2184299	2015	Peru	South America	Lineage 4
PRJEB32234	ERR2184309	2015	Peru	South America	Lineage 4
PRJEB32234	ERR2184314	2015	Peru	South America	Lineage 4
PRJEB32234	ERR2184322	2015	Peru	South America	Lineage 4
PRJEB32234	ERR2184339	2015	Peru	South America	Lineage 4
PRJEB32234	ERR2184363	2015	Peru	South America	Lineage 4
PRJEB32234	ERR2184371	2015	Peru	South America	Lineage 4
PRJEB32234	ERR2184378	2015	Peru	South America	Lineage 4
PRJEB32234	ERR2184384	2015	Peru	South America	Lineage 4
PRJEB32234	ERR2184398	2014	Peru	South America	Lineage 4
PRJEB32234	ERR2184403	2014	Peru	South America	Lineage 4
PRJEB32234	ERR2184407	2014	Peru	South America	Lineage 4
PRJEB32234	ERR2184430	2015	Peru	South America	Lineage 4
PRJEB32234	ERR2184432	2015	Peru	South America	Lineage 4
PRJEB32234	ERR2184440	2015	Peru	South America	Lineage 4
PRJEB32234	ERR2184441	2015	Peru	South America	Lineage 4
PRJEB32234	ERR2184445	2015	Peru	South America	Lineage 4
PRJEB32234	ERR2184455	2015	Peru	South America	Lineage 4
PRJEB32234	ERR2184457	2015	Peru	South America	Lineage 4
PRJEB32234	ERR2184465	2015	Peru	South America	Lineage 4
PRJEB32234	ERR2184467	2015	Peru	South America	Lineage 4
PRJEB32234	ERR2184469	2016	Peru	South America	Lineage 4
PRJEB32234	ERR2184492	2016	Peru	South America	Lineage 4
PRJEB32234	ERR2184507	2016	Peru	South America	Lineage 4
PRJEB32234	ERR2184519	2016	Peru	South America	Lineage 4
PRJEB32234	ERR2184523	2016	Peru	South America	Lineage 4
PRJEB32234	ERR2184524	2016	Peru	South America	Lineage 4
PRJEB32234	ERR2184549	2015	Peru	South America	Lineage 4
PRJEB32234	ERR2184554	2015	Peru	South America	Lineage 4
PRJEB32234	ERR2184559	2015	Peru	South America	Lineage 4
PRJEB32234	ERR2184560	2015	Peru	South America	Lineage 4
PRJEB32234	ERR2184563	2015	Peru	South America	Lineage 4
PRJEB32234	ERR2184571	2015	Peru	South America	Lineage 4
PRJEB32234	ERR2184574	2015	Peru	South America	Lineage 4
PRJEB32234	ERR2184583	2015	Peru	South America	Lineage 4
PRJEB32234	ERR2184584	2015	Peru	South America	Lineage 4
PRJEB32234	ERR2184586	2015	Peru	South America	Lineage 4
PRJEB32234	ERR2184607	2016	Peru	South America	Lineage 4
PRJEB32234	ERR2184621	2016	Peru	South America	Lineage 4
PRJEB32234	ERR2184626	2016	Peru	South America	Lineage 4
PRJEB32234	ERR2184629	2016	Peru	South America	Lineage 4
PRJEB32234	ERR2184650	2014	Peru	South America	Lineage 4
PRJEB32234	ERR2184651	2014	Peru	South America	Lineage 4
PRJEB32234	ERR2184654	2015	Peru	South America	Lineage 4
PRJEB32234	ERR2184663	2015	Peru	South America	Lineage 4
PRJEB32234	ERR2184671	2015	Peru	South America	Lineage 4
PRJEB39837	ERR4457777	2009	Peru	South America	Lineage 4
PRJEB39837	ERR4457788	2009	Peru	South America	Lineage 4
PRJEB39837	ERR4457803	2010	Peru	South America	Lineage 4
PRJEB39837	ERR4457810	2009	Peru	South America	Lineage 4
PRJEB39837	ERR4457825	2009	Peru	South America	Lineage 4
PRJEB39837	ERR4457833	2009	Peru	South America	Lineage 4
PRJEB39837	ERR4457840	2009	Peru	South America	Lineage 4
PRJEB39837	ERR4457850	2009	Peru	South America	Lineage 4
PRJEB39837	ERR4457851	2009	Peru	South America	Lineage 4
PRJEB39837	ERR4457862	2009	Peru	South America	Lineage 4
PRJEB39837	ERR4457878	2009	Peru	South America	Lineage 4
PRJEB39837	ERR4457882	2009	Peru	South America	Lineage 4
PRJEB39837	ERR4457883	2009	Peru	South America	Lineage 4
PRJEB39837	ERR4457896	2009	Peru	South America	Lineage 4
PRJEB39837	ERR4457897	2009	Peru	South America	Lineage 4
PRJEB39837	ERR4457899	2009	Peru	South America	Lineage 4
PRJEB39837	ERR4457906	2009	Peru	South America	Lineage 4
PRJEB39837	ERR4457908	2009	Peru	South America	Lineage 4
PRJEB39837	ERR4457910	2009	Peru	South America	Lineage 4
PRJEB39837	ERR4457921	2009	Peru	South America	Lineage 4
PRJEB39837	ERR6865313	2009	Peru	South America	Lineage 4
PRJEB39837	ERR6865315	2009	Peru	South America	Lineage 4
PRJEB39837	ERR6865318	2009	Peru	South America	Lineage 4
PRJEB39837	ERR6865342	2009	Peru	South America	Lineage 4
PRJEB39837	ERR6865343	2010	Peru	South America	Lineage 4
PRJEB39837	ERR6865344	2008	Peru	South America	Lineage 4
PRJEB39837	ERR6865348	2010	Peru	South America	Lineage 4
PRJEB39837	ERR6865352	2010	Peru	South America	Lineage 4
PRJEB39837	ERR6865357	2009	Peru	South America	Lineage 4
PRJEB39837	ERR6865360	2010	Peru	South America	Lineage 4
PRJEB39837	ERR6865392	2010	Peru	South America	Lineage 4
PRJEB39837	ERR6865405	2009	Peru	South America	Lineage 4
PRJEB39837	ERR6865407	2009	Peru	South America	Lineage 4
PRJEB39837	ERR6865414	2010	Peru	South America	Lineage 4
PRJEB39837	ERR6865444	2010	Peru	South America	Lineage 4
PRJEB39837	ERR6865448	2009	Peru	South America	Lineage 4
PRJEB39837	ERR6865450	2009	Peru	South America	Lineage 4
PRJEB39837	ERR6865476	2009	Peru	South America	Lineage 4
PRJEB39837	ERR6865483	2009	Peru	South America	Lineage 4
PRJEB39837	ERR6865503	2010	Peru	South America	Lineage 4
PRJEB39837	ERR6865507	2010	Peru	South America	Lineage 4
PRJEB39837	ERR6865514	2010	Peru	South America	Lineage 4
PRJEB39837	ERR6865516	2009	Peru	South America	Lineage 4
PRJEB39837	ERR6865524	2009	Peru	South America	Lineage 4
PRJEB39837	ERR6865531	2010	Peru	South America	Lineage 4
PRJEB39837	ERR6865535	2010	Peru	South America	Lineage 4
PRJEB39837	ERR6865541	2009	Peru	South America	Lineage 4
PRJEB39837	ERR6865542	2009	Peru	South America	Lineage 4
PRJEB39837	ERR6865546	2010	Peru	South America	Lineage 4
PRJEB39837	ERR6865554	2010	Peru	South America	Lineage 4
PRJEB39837	ERR6865568	2009	Peru	South America	Lineage 4
PRJEB39837	ERR6865590	2009	Peru	South America	Lineage 4
PRJEB39837	ERR6865597	2009	Peru	South America	Lineage 4
PRJEB39837	ERR6865602	2010	Peru	South America	Lineage 4
PRJEB39837	ERR6865607	2009	Peru	South America	Lineage 4
PRJEB39837	ERR6865614	2010	Peru	South America	Lineage 4
PRJEB39837	ERR6865626	2009	Peru	South America	Lineage 4
PRJEB39837	ERR6865628	2009	Peru	South America	Lineage 4
PRJEB39837	ERR6865630	2009	Peru	South America	Lineage 4
PRJEB39837	ERR6865634	2009	Peru	South America	Lineage 4
PRJEB39837	ERR6865642	2009	Peru	South America	Lineage 4
PRJEB39837	ERR6865647	2009	Peru	South America	Lineage 4
PRJEB39837	ERR6865654	2009	Peru	South America	Lineage 4
PRJEB39837	ERR6865669	2009	Peru	South America	Lineage 4
PRJEB39837	ERR6865682	2009	Peru	South America	Lineage 4
PRJEB39837	ERR6865691	2009	Peru	South America	Lineage 4
PRJEB39837	ERR6865695	2009	Peru	South America	Lineage 4
PRJEB39837	ERR6865697	2009	Peru	South America	Lineage 4
PRJEB39837	ERR6865700	2009	Peru	South America	Lineage 4
PRJEB39837	ERR6865701	2009	Peru	South America	Lineage 4
PRJEB39837	ERR6865710	2009	Peru	South America	Lineage 4
PRJEB39837	ERR6865718	2009	Peru	South America	Lineage 4
PRJEB39837	ERR6865719	2009	Peru	South America	Lineage 4
PRJEB39837	ERR6865720	2009	Peru	South America	Lineage 4
PRJEB39837	ERR6865725	2009	Peru	South America	Lineage 4
PRJEB39837	ERR6865727	2009	Peru	South America	Lineage 4
PRJEB39837	ERR6865734	2008	Peru	South America	Lineage 4
PRJEB39837	ERR6865737	2009	Peru	South America	Lineage 4
PRJEB39837	ERR6865739	2008	Peru	South America	Lineage 4
PRJEB39837	ERR6865746	2009	Peru	South America	Lineage 4
PRJEB39837	ERR6865747	2008	Peru	South America	Lineage 4
PRJEB39837	ERR6865752	2009	Peru	South America	Lineage 4
PRJEB39837	ERR6865757	2008	Peru	South America	Lineage 4
PRJEB39837	ERR6865764	2009	Peru	South America	Lineage 4
PRJEB39837	ERR6865780	2008	Peru	South America	Lineage 4
PRJEB39837	ERR6865785	2008	Peru	South America	Lineage 4
PRJEB39837	ERR6865787	2009	Peru	South America	Lineage 4
PRJEB39837	ERR6865788	2008	Peru	South America	Lineage 4
PRJEB39837	ERR6865789	2008	Peru	South America	Lineage 4
PRJEB39837	ERR6865807	2009	Peru	South America	Lineage 4
PRJEB39837	ERR6865808	2009	Peru	South America	Lineage 4
PRJEB39837	ERR6865809	2009	Peru	South America	Lineage 4
PRJEB39837	ERR6865814	2008	Peru	South America	Lineage 4
PRJEB39837	ERR6865825	2009	Peru	South America	Lineage 4
PRJEB39837	ERR6865831	2008	Peru	South America	Lineage 4
PRJEB39837	ERR6865836	2009	Peru	South America	Lineage 4
PRJEB39837	ERR6865847	2009	Peru	South America	Lineage 4
PRJEB39837	ERR6865853	2009	Peru	South America	Lineage 4
PRJEB39837	ERR6865855	2009	Peru	South America	Lineage 4
PRJEB39837	ERR6865856	2009	Peru	South America	Lineage 4
PRJEB39837	ERR6865864	2008	Peru	South America	Lineage 4
PRJEB39837	ERR6865876	2008	Peru	South America	Lineage 4
PRJEB39837	ERR6865881	2009	Peru	South America	Lineage 4
PRJEB39837	ERR6865884	2008	Peru	South America	Lineage 4
PRJEB39837	ERR6865889	2009	Peru	South America	Lineage 4
PRJEB39837	ERR6865894	2009	Peru	South America	Lineage 4
PRJEB39837	ERR6865941	2009	Peru	South America	Lineage 4
PRJEB39837	ERR6865945	2009	Peru	South America	Lineage 4
PRJEB39837	ERR6865959	2009	Peru	South America	Lineage 4
PRJEB39837	ERR6865965	2009	Peru	South America	Lineage 4
PRJEB39837	ERR6865979	2009	Peru	South America	Lineage 4
PRJEB39837	ERR6865985	2009	Peru	South America	Lineage 4
PRJEB39837	ERR6865997	2009	Peru	South America	Lineage 4
PRJEB39837	ERR6866002	2009	Peru	South America	Lineage 4
PRJEB39837	ERR6866011	2009	Peru	South America	Lineage 4
PRJEB39837	ERR6866013	2009	Peru	South America	Lineage 4
PRJEB39837	ERR6866023	2009	Peru	South America	Lineage 4
PRJEB39837	ERR6866024	2009	Peru	South America	Lineage 4
PRJEB39837	ERR6866025	2009	Peru	South America	Lineage 4
PRJEB39837	ERR6866031	2009	Peru	South America	Lineage 4
PRJEB39837	ERR6866040	2009	Peru	South America	Lineage 4
PRJEB39837	ERR6866044	2009	Peru	South America	Lineage 4
PRJEB39837	ERR6866048	2009	Peru	South America	Lineage 4
PRJEB39837	ERR6866052	2009	Peru	South America	Lineage 4
PRJEB39837	ERR6866079	2009	Peru	South America	Lineage 4
PRJEB39837	ERR6866101	2009	Peru	South America	Lineage 4
PRJEB39837	ERR6866118	2009	Peru	South America	Lineage 4
PRJEB39837	ERR6866131	2009	Peru	South America	Lineage 4
PRJEB39837	ERR6866142	2009	Peru	South America	Lineage 4
PRJEB39837	ERR6866148	2009	Peru	South America	Lineage 4
PRJEB39837	ERR6866183	2009	Peru	South America	Lineage 4
PRJEB39837	ERR6866190	2009	Peru	South America	Lineage 4
PRJEB39837	ERR6866206	2009	Peru	South America	Lineage 4
PRJEB39837	ERR6866215	2009	Peru	South America	Lineage 4
PRJEB39837	ERR6866223	2009	Peru	South America	Lineage 4
PRJEB39837	ERR6866234	2009	Peru	South America	Lineage 4
PRJEB39837	ERR6866236	2009	Peru	South America	Lineage 4
PRJEB39837	ERR6866255	2009	Peru	South America	Lineage 4
PRJEB39837	ERR6866262	2009	Peru	South America	Lineage 4
PRJEB39837	ERR6866270	2009	Peru	South America	Lineage 4
PRJEB39837	ERR6866276	2009	Peru	South America	Lineage 4
PRJEB39837	ERR6866286	2009	Peru	South America	Lineage 4
PRJEB39837	ERR6866287	2011	Peru	South America	Lineage 4
PRJEB39837	ERR6866288	2009	Peru	South America	Lineage 4
PRJEB39837	ERR6866291	2009	Peru	South America	Lineage 4
PRJEB39837	ERR6866300	2009	Peru	South America	Lineage 4
PRJEB39837	ERR6866304	2009	Peru	South America	Lineage 4
PRJEB39837	ERR6866312	2009	Peru	South America	Lineage 4
PRJEB39837	ERR6866317	2009	Peru	South America	Lineage 4
PRJEB39837	ERR6866327	2009	Peru	South America	Lineage 4
PRJEB39837	ERR6866336	2009	Peru	South America	Lineage 4
PRJEB39837	ERR6866340	2009	Peru	South America	Lineage 4
PRJEB39837	ERR6866370	2009	Peru	South America	Lineage 4
PRJEB39837	ERR6866373	2009	Peru	South America	Lineage 4
PRJEB39837	ERR6866384	2009	Peru	South America	Lineage 4
PRJEB39837	ERR6866385	2009	Peru	South America	Lineage 4
PRJEB39837	ERR6866387	2009	Peru	South America	Lineage 4
PRJEB39837	ERR6866396	2009	Peru	South America	Lineage 4
PRJEB39837	ERR6866400	2009	Peru	South America	Lineage 4
PRJEB39837	ERR6866407	2009	Peru	South America	Lineage 4
PRJEB39837	ERR6866416	2009	Peru	South America	Lineage 4
PRJEB39837	ERR6866426	2009	Peru	South America	Lineage 4
PRJEB39837	ERR6866430	2009	Peru	South America	Lineage 4
PRJEB39837	ERR6866436	2009	Peru	South America	Lineage 4
PRJEB39837	ERR6866455	2009	Peru	South America	Lineage 4
PRJEB39837	ERR6866457	2009	Peru	South America	Lineage 4
PRJEB39837	ERR6866459	2009	Peru	South America	Lineage 4
PRJEB39837	ERR6866475	2009	Peru	South America	Lineage 4
PRJEB39837	ERR6866493	2009	Peru	South America	Lineage 4
PRJEB39837	ERR6866503	2009	Peru	South America	Lineage 4
PRJEB39837	ERR6866505	2009	Peru	South America	Lineage 4
PRJEB39837	ERR6866518	2009	Peru	South America	Lineage 4
PRJEB39837	ERR6866522	2009	Peru	South America	Lineage 4
PRJEB39837	ERR6866523	2009	Peru	South America	Lineage 4
PRJEB39837	ERR6866530	2009	Peru	South America	Lineage 4
PRJEB39837	ERR6866532	2009	Peru	South America	Lineage 4
PRJEB39837	ERR6866535	2009	Peru	South America	Lineage 4
PRJEB39837	ERR6866550	2009	Peru	South America	Lineage 4
PRJEB39837	ERR6866551	2009	Peru	South America	Lineage 4
PRJEB39837	ERR6866562	2009	Peru	South America	Lineage 4
PRJEB39837	ERR6866567	2009	Peru	South America	Lineage 4
PRJEB39837	ERR6866582	2009	Peru	South America	Lineage 4
PRJEB39837	ERR6866583	2009	Peru	South America	Lineage 4
PRJEB39837	ERR6866588	2009	Peru	South America	Lineage 4
PRJEB39837	ERR6866591	2009	Peru	South America	Lineage 4
PRJEB39837	ERR6866600	2009	Peru	South America	Lineage 4
PRJEB39837	ERR6866606	2009	Peru	South America	Lineage 4
PRJEB39837	ERR6866619	2009	Peru	South America	Lineage 4
PRJEB39837	ERR6866621	2009	Peru	South America	Lineage 4
PRJEB39837	ERR6866623	2009	Peru	South America	Lineage 4
PRJEB39837	ERR6866644	2009	Peru	South America	Lineage 4
PRJEB39837	ERR6866646	2009	Peru	South America	Lineage 4
PRJEB39837	ERR6866652	2009	Peru	South America	Lineage 4
PRJEB39837	ERR6866659	2009	Peru	South America	Lineage 4
PRJEB39837	ERR6866675	2009	Peru	South America	Lineage 4
PRJEB39837	ERR6866679	2009	Peru	South America	Lineage 4
PRJEB39837	ERR6866694	2009	Peru	South America	Lineage 4
PRJEB39837	ERR6866695	2009	Peru	South America	Lineage 4
PRJEB39837	ERR6866715	2009	Peru	South America	Lineage 4
PRJEB39837	ERR6866719	2009	Peru	South America	Lineage 4
PRJEB39837	ERR6866720	2009	Peru	South America	Lineage 4
PRJEB39837	ERR6866721	2009	Peru	South America	Lineage 4
PRJEB39837	ERR6866723	2009	Peru	South America	Lineage 4
PRJEB39837	ERR6866730	2009	Peru	South America	Lineage 4
PRJEB39837	ERR6866732	2009	Peru	South America	Lineage 4
PRJEB39837	ERR6866746	2009	Peru	South America	Lineage 4
PRJEB39837	ERR6866750	2009	Peru	South America	Lineage 4
PRJEB39837	ERR6866754	2009	Peru	South America	Lineage 4
PRJEB39837	ERR6866767	2009	Peru	South America	Lineage 4
PRJEB39837	ERR6866770	2009	Peru	South America	Lineage 4
PRJEB39837	ERR6866772	2009	Peru	South America	Lineage 4
PRJEB39837	ERR6866786	2009	Peru	South America	Lineage 4
PRJEB39837	ERR6866790	2009	Peru	South America	Lineage 4
PRJEB39837	ERR6866794	2009	Peru	South America	Lineage 4
PRJEB39837	ERR6866801	2009	Peru	South America	Lineage 4
PRJEB39837	ERR6866819	2009	Peru	South America	Lineage 4
PRJEB39837	ERR6866830	2009	Peru	South America	Lineage 4
PRJEB39837	ERR6866834	2009	Peru	South America	Lineage 4
PRJEB39837	ERR6866842	2009	Peru	South America	Lineage 4
PRJEB39837	ERR6866845	2009	Peru	South America	Lineage 4
PRJEB39837	ERR6866851	2009	Peru	South America	Lineage 4
PRJEB39837	ERR6866854	2009	Peru	South America	Lineage 4
PRJEB39837	ERR6866862	2009	Peru	South America	Lineage 4
PRJEB39837	ERR6866865	2009	Peru	South America	Lineage 4
PRJEB39837	ERR6866866	2009	Peru	South America	Lineage 4
PRJEB39837	ERR6866873	2009	Peru	South America	Lineage 4
PRJEB39837	ERR6866878	2009	Peru	South America	Lineage 4
PRJEB39837	ERR6866891	2009	Peru	South America	Lineage 4
PRJEB39837	ERR6866895	2009	Peru	South America	Lineage 4
PRJEB39837	ERR6866897	2009	Peru	South America	Lineage 4
PRJEB39837	ERR6866899	2009	Peru	South America	Lineage 4
PRJEB39837	ERR6866907	2009	Peru	South America	Lineage 4
PRJEB39837	ERR6866908	2009	Peru	South America	Lineage 4
PRJEB39837	ERR6866931	2009	Peru	South America	Lineage 4
PRJEB39837	ERR6866935	2009	Peru	South America	Lineage 4
PRJEB39837	ERR6866957	2009	Peru	South America	Lineage 4
PRJEB39837	ERR6866959	2009	Peru	South America	Lineage 4
PRJEB39837	ERR6866966	2009	Peru	South America	Lineage 4
PRJEB39837	ERR6866970	2009	Peru	South America	Lineage 4
PRJEB39837	ERR6866976	2009	Peru	South America	Lineage 4
PRJEB39837	ERR6866993	2009	Peru	South America	Lineage 4
PRJEB47846	ERR6879018	2004	Peru	South America	Lineage 4
PRJEB47846	ERR6879026	2004	Peru	South America	Lineage 4
PRJEB47846	ERR6879027	2003	Peru	South America	Lineage 4
PRJEB47846	ERR6879030	2004	Peru	South America	Lineage 4
PRJEB47846	ERR6879046	2007	Peru	South America	Lineage 4
PRJEB5280	ERR751358	2008	Peru	South America	Lineage 4
PRJEB5280	ERR751362	2009	Peru	South America	Lineage 4
PRJEB5280	ERR751370	2009	Peru	South America	Lineage 4
PRJEB5280	ERR751380	2009	Peru	South America	Lineage 4
PRJEB5280	ERR751388	2009	Peru	South America	Lineage 4
PRJEB5280	ERR751389	2009	Peru	South America	Lineage 4
PRJEB5280	ERR751404	2009	Peru	South America	Lineage 4
PRJEB5280	ERR751412	2009	Peru	South America	Lineage 4
PRJEB5280	ERR751413	2009	Peru	South America	Lineage 4
PRJEB5280	ERR751423	2009	Peru	South America	Lineage 4
PRJEB5280	ERR751431	2009	Peru	South America	Lineage 4
PRJEB5280	ERR751439	2009	Peru	South America	Lineage 4
PRJEB5280	ERR751464	2012	Peru	South America	Lineage 4
PRJEB5280	ERR751474	2008	Peru	South America	Lineage 4
PRJEB5280	ERR751485	2009	Peru	South America	Lineage 4
PRJEB5280	ERR751504	2008	Peru	South America	Lineage 4
PRJEB5280	ERR751505	2009	Peru	South America	Lineage 4
PRJEB5280	ERR751511	2009	Peru	South America	Lineage 4
PRJEB5280	ERR751520	2009	Peru	South America	Lineage 4
PRJEB5280	ERR751531	2009	Peru	South America	Lineage 4
PRJEB5280	ERR751534	2009	Peru	South America	Lineage 4
PRJEB5280	ERR751540	2011	Peru	South America	Lineage 4
PRJEB5280	ERR751541	2011	Peru	South America	Lineage 4
PRJEB5280	ERR751545	2011	Peru	South America	Lineage 4
PRJEB5280	ERR751547	2011	Peru	South America	Lineage 4
PRJEB5280	ERR751554	2011	Peru	South America	Lineage 4
PRJEB5280	ERR751606	2011	Peru	South America	Lineage 4
PRJEB5280	ERR751608	2012	Peru	South America	Lineage 4
PRJEB5280	ERR751613	2011	Peru	South America	Lineage 4
PRJEB5280	ERR751625	2012	Peru	South America	Lineage 4
PRJEB5280	ERR775298	2009	Peru	South America	Lineage 4
PRJEB5280	ERR775303	2010	Peru	South America	Lineage 4
PRJEB5280	ERR775312	2009	Peru	South America	Lineage 4
PRJEB5280	ERR775319	2010	Peru	South America	Lineage 4
PRJEB5280	ERR775322	2010	Peru	South America	Lineage 4
PRJEB5280	ERR775329	2010	Peru	South America	Lineage 4
PRJEB5280	ERR775330	2010	Peru	South America	Lineage 4
PRJEB5280	ERR775354	2009	Peru	South America	Lineage 4
PRJEB5280	ERR775362	2011	Peru	South America	Lineage 4
PRJEB5280	ERR775372	2011	Peru	South America	Lineage 4
PRJEB5280	ERR775389	2012	Peru	South America	Lineage 4
PRJEB5280	ERR779857	2009	Peru	South America	Lineage 4
PRJEB5280	ERR779871	2009	Peru	South America	Lineage 4
PRJEB5280	ERR779876	2009	Peru	South America	Lineage 4
PRJEB5280	ERR779879	2009	Peru	South America	Lineage 4
PRJEB5280	ERR779883	2010	Peru	South America	Lineage 4
PRJEB5280	ERR779886	2010	Peru	South America	Lineage 4
PRJEB5280	ERR779891	2009	Peru	South America	Lineage 4
PRJEB5280	ERR779898	2011	Peru	South America	Lineage 4
PRJEB5280	ERR779919	2011	Peru	South America	Lineage 4
PRJNA355614	SRR5065223	2010	Viet Nam	South Asia	Lineage 4
PRJNA355614	SRR5065239	2011	Viet Nam	South Asia	Lineage 4
PRJNA355614	SRR5065252	2011	Viet Nam	South Asia	Lineage 4
PRJNA355614	SRR5065267	2011	Viet Nam	South Asia	Lineage 4
PRJNA355614	SRR5065276	2010	Viet Nam	South Asia	Lineage 4
PRJNA355614	SRR5065279	2010	Viet Nam	South Asia	Lineage 4
PRJNA355614	SRR5065335	2011	Viet Nam	South Asia	Lineage 4
PRJNA355614	SRR5065363	2011	Viet Nam	South Asia	Lineage 4
PRJNA355614	SRR5065396	2011	Viet Nam	South Asia	Lineage 4
PRJNA355614	SRR5065399	2010	Viet Nam	South Asia	Lineage 4
PRJNA355614	SRR5065408	2011	Viet Nam	South Asia	Lineage 4
PRJNA355614	SRR5065416	2011	Viet Nam	South Asia	Lineage 4
PRJNA355614	SRR5065463	2010	Viet Nam	South Asia	Lineage 4
PRJNA355614	SRR5065508	2011	Viet Nam	South Asia	Lineage 4
PRJNA355614	SRR5065517	2011	Viet Nam	South Asia	Lineage 4
PRJNA355614	SRR5065539	2011	Viet Nam	South Asia	Lineage 4
PRJNA355614	SRR5065540	2010	Viet Nam	South Asia	Lineage 4
PRJNA355614	SRR5065542	2010	Viet Nam	South Asia	Lineage 4
PRJNA355614	SRR5065636	2010	Viet Nam	South Asia	Lineage 4
PRJNA355614	SRR5065639	2010	Viet Nam	South Asia	Lineage 4
PRJNA355614	SRR5065690	2011	Viet Nam	South Asia	Lineage 4
PRJNA355614	SRR5065701	2011	Viet Nam	South Asia	Lineage 4
PRJNA355614	SRR5067263	2010	Viet Nam	South Asia	Lineage 4
PRJNA355614	SRR5067267	2010	Viet Nam	South Asia	Lineage 4
PRJNA355614	SRR5067274	2010	Viet Nam	South Asia	Lineage 4
PRJNA355614	SRR5067281	2010	Viet Nam	South Asia	Lineage 4
PRJNA355614	SRR5067287	2010	Viet Nam	South Asia	Lineage 4
PRJNA355614	SRR5067303	2010	Viet Nam	South Asia	Lineage 4
PRJNA355614	SRR5067355	2010	Viet Nam	South Asia	Lineage 4
PRJNA355614	SRR5067373	2009	Viet Nam	South Asia	Lineage 4
PRJNA355614	SRR5067377	2010	Viet Nam	South Asia	Lineage 4
PRJNA355614	SRR5067382	2010	Viet Nam	South Asia	Lineage 4
PRJNA355614	SRR5067384	2010	Viet Nam	South Asia	Lineage 4
PRJNA355614	SRR5067389	2010	Viet Nam	South Asia	Lineage 4
PRJNA355614	SRR5067392	2009	Viet Nam	South Asia	Lineage 4
PRJNA355614	SRR5067398	2010	Viet Nam	South Asia	Lineage 4
PRJNA355614	SRR5067407	2010	Viet Nam	South Asia	Lineage 4
PRJNA355614	SRR5067435	2010	Viet Nam	South Asia	Lineage 4
PRJNA355614	SRR5067459	2010	Viet Nam	South Asia	Lineage 4
PRJNA355614	SRR5067507	2010	Viet Nam	South Asia	Lineage 4
PRJNA355614	SRR5067508	2010	Viet Nam	South Asia	Lineage 4
PRJNA355614	SRR5067559	2010	Viet Nam	South Asia	Lineage 4
PRJNA355614	SRR5067575	2010	Viet Nam	South Asia	Lineage 4
PRJNA355614	SRR5067578	2010	Viet Nam	South Asia	Lineage 4
PRJNA355614	SRR5067589	2010	Viet Nam	South Asia	Lineage 4
PRJNA355614	SRR5067602	2010	Viet Nam	South Asia	Lineage 4
PRJNA355614	SRR5067604	2010	Viet Nam	South Asia	Lineage 4
PRJNA355614	SRR5067621	2010	Viet Nam	South Asia	Lineage 4
PRJNA355614	SRR5067634	2010	Viet Nam	South Asia	Lineage 4
PRJNA355614	SRR5067709	2010	Viet Nam	South Asia	Lineage 4
PRJNA355614	SRR5073502	2009	Viet Nam	South Asia	Lineage 4
PRJNA355614	SRR5073516	2009	Viet Nam	South Asia	Lineage 4
PRJNA355614	SRR5073529	2009	Viet Nam	South Asia	Lineage 4
PRJNA355614	SRR5073561	2009	Viet Nam	South Asia	Lineage 4
PRJNA355614	SRR5073565	2009	Viet Nam	South Asia	Lineage 4
PRJNA355614	SRR5073572	2009	Viet Nam	South Asia	Lineage 4
PRJNA355614	SRR5073580	2009	Viet Nam	South Asia	Lineage 4
PRJNA355614	SRR5073609	2009	Viet Nam	South Asia	Lineage 4
PRJNA355614	SRR5073620	2009	Viet Nam	South Asia	Lineage 4
PRJNA355614	SRR5073675	2009	Viet Nam	South Asia	Lineage 4
PRJNA355614	SRR5073688	2009	Viet Nam	South Asia	Lineage 4
PRJNA355614	SRR5073693	2009	Viet Nam	South Asia	Lineage 4
PRJNA355614	SRR5073770	2009	Viet Nam	South Asia	Lineage 4
PRJNA355614	SRR5073781	2009	Viet Nam	South Asia	Lineage 4
PRJNA355614	SRR5073785	2009	Viet Nam	South Asia	Lineage 4
PRJNA355614	SRR5073788	2009	Viet Nam	South Asia	Lineage 4
PRJNA355614	SRR5073811	2009	Viet Nam	South Asia	Lineage 4
PRJNA355614	SRR5073825	2009	Viet Nam	South Asia	Lineage 4
PRJNA355614	SRR5073842	2009	Viet Nam	South Asia	Lineage 4
PRJNA355614	SRR5073855	2009	Viet Nam	South Asia	Lineage 4
PRJNA355614	SRR5073876	2009	Viet Nam	South Asia	Lineage 4
PRJNA355614	SRR5073877	2009	Viet Nam	South Asia	Lineage 4
PRJNA355614	SRR5073887	2009	Viet Nam	South Asia	Lineage 4
PRJNA355614	SRR5073896	2009	Viet Nam	South Asia	Lineage 4
PRJNA355614	SRR5073897	2009	Viet Nam	South Asia	Lineage 4
PRJNA355614	SRR5073908	2009	Viet Nam	South Asia	Lineage 4
PRJNA355614	SRR5073940	2009	Viet Nam	South Asia	Lineage 4
PRJNA355614	SRR5073950	2009	Viet Nam	South Asia	Lineage 4
PRJNA355614	SRR5073960	2009	Viet Nam	South Asia	Lineage 4
PRJNA355614	SRR5073966	2009	Viet Nam	South Asia	Lineage 4
PRJNA355614	SRR5073981	2009	Viet Nam	South Asia	Lineage 4
PRJNA355614	SRR5073991	2009	Viet Nam	South Asia	Lineage 4
PRJNA355614	SRR5073999	2009	Viet Nam	South Asia	Lineage 4
PRJNA355614	SRR5074072	2009	Viet Nam	South Asia	Lineage 4
PRJNA355614	SRR5074102	2008	Viet Nam	South Asia	Lineage 4
PRJNA355614	SRR5074111	2008	Viet Nam	South Asia	Lineage 4
PRJNA355614	SRR5074178	2009	Viet Nam	South Asia	Lineage 4
PRJNA355614	SRR5074187	2008	Viet Nam	South Asia	Lineage 4
PRJNA355614	SRR5074192	2009	Viet Nam	South Asia	Lineage 4
PRJEB6273	ERR550741	2011	eSwatini	Southern Africa	Lineage 4
PRJEB6273	ERR552193	2009	eSwatini	Southern Africa	Lineage 4
PRJEB6273	ERR552540	2009	eSwatini	Southern Africa	Lineage 4
PRJEB6273	ERR553230	2009	eSwatini	Southern Africa	Lineage 4
PRJEB6273	ERR553357	2010	eSwatini	Southern Africa	Lineage 4
PRJEB2358	ERR245650	2004	Malawi	Southern Africa	Lineage 4
PRJEB2358	ERR245659	2004	Malawi	Southern Africa	Lineage 4
PRJEB2358	ERR245664	2005	Malawi	Southern Africa	Lineage 4
PRJEB2358	ERR245665	1999	Malawi	Southern Africa	Lineage 4
PRJEB2358	ERR245667	2001	Malawi	Southern Africa	Lineage 4
PRJEB2358	ERR245673	2005	Malawi	Southern Africa	Lineage 4
PRJEB2358	ERR245693	2006	Malawi	Southern Africa	Lineage 4
PRJEB2358	ERR245700	2005	Malawi	Southern Africa	Lineage 4
PRJEB2358	ERR245706	2006	Malawi	Southern Africa	Lineage 4
PRJEB2358	ERR245707	2005	Malawi	Southern Africa	Lineage 4
PRJEB2358	ERR245709	2006	Malawi	Southern Africa	Lineage 4
PRJEB2358	ERR245711	2006	Malawi	Southern Africa	Lineage 4
PRJEB2358	ERR245712	2006	Malawi	Southern Africa	Lineage 4
PRJEB2358	ERR245714	2006	Malawi	Southern Africa	Lineage 4
PRJEB2358	ERR245718	2005	Malawi	Southern Africa	Lineage 4
PRJEB2358	ERR245725	2007	Malawi	Southern Africa	Lineage 4
PRJEB2358	ERR245729	2007	Malawi	Southern Africa	Lineage 4
PRJEB2358	ERR245730	2007	Malawi	Southern Africa	Lineage 4
PRJEB2358	ERR245731	2007	Malawi	Southern Africa	Lineage 4
PRJEB2358	ERR245733	2007	Malawi	Southern Africa	Lineage 4
PRJEB2358	ERR245737	2007	Malawi	Southern Africa	Lineage 4
PRJEB2358	ERR245740	2007	Malawi	Southern Africa	Lineage 4
PRJEB2358	ERR245745	1997	Malawi	Southern Africa	Lineage 4
PRJEB2358	ERR245752	2000	Malawi	Southern Africa	Lineage 4
PRJEB2358	ERR245756	2000	Malawi	Southern Africa	Lineage 4
PRJEB2358	ERR245759	2000	Malawi	Southern Africa	Lineage 4
PRJEB14199	ERR1873391	2010	South Africa	Southern Africa	Lineage 4
PRJEB14199	ERR1873392	2010	South Africa	Southern Africa	Lineage 4
PRJEB14199	ERR1873400	2010	South Africa	Southern Africa	Lineage 4
PRJEB14199	ERR1873446	2010	South Africa	Southern Africa	Lineage 4
PRJEB14199	ERR1873449	2010	South Africa	Southern Africa	Lineage 4
PRJEB14199	ERR1873459	2010	South Africa	Southern Africa	Lineage 4
PRJEB14199	ERR1873475	2011	South Africa	Southern Africa	Lineage 4
PRJEB14199	ERR1873506	2009	South Africa	Southern Africa	Lineage 4
PRJEB14199	ERR1873511	2009	South Africa	Southern Africa	Lineage 4
PRJEB14199	ERR1873512	2010	South Africa	Southern Africa	Lineage 4
PRJEB14199	ERR1873517	2011	South Africa	Southern Africa	Lineage 4
PRJEB14199	ERR1873531	2010	South Africa	Southern Africa	Lineage 4
PRJEB14199	ERR1873534	2011	South Africa	Southern Africa	Lineage 4
PRJEB14199	ERR1873540	2010	South Africa	Southern Africa	Lineage 4
PRJEB14199	ERR1873554	2010	South Africa	Southern Africa	Lineage 4
PRJEB15382	ERR1633775	2010	South Africa	Southern Africa	Lineage 4
PRJEB15382	ERR1633784	2010	South Africa	Southern Africa	Lineage 4
PRJEB15382	ERR1633786	2010	South Africa	Southern Africa	Lineage 4
PRJEB15382	ERR1633798	2010	South Africa	Southern Africa	Lineage 4
PRJEB15382	ERR1633801	2010	South Africa	Southern Africa	Lineage 4
PRJEB15382	ERR1633802	2010	South Africa	Southern Africa	Lineage 4
PRJEB15382	ERR1633805	2010	South Africa	Southern Africa	Lineage 4
PRJEB15382	ERR1633811	2010	South Africa	Southern Africa	Lineage 4
PRJEB15382	ERR1633817	2010	South Africa	Southern Africa	Lineage 4
PRJEB15382	ERR1633820	2010	South Africa	Southern Africa	Lineage 4
PRJEB15382	ERR1633821	2010	South Africa	Southern Africa	Lineage 4
PRJEB15382	ERR1633837	2010	South Africa	Southern Africa	Lineage 4
PRJEB15382	ERR1633838	2010	South Africa	Southern Africa	Lineage 4
PRJEB15382	ERR1633839	2010	South Africa	Southern Africa	Lineage 4
PRJEB15382	ERR1633845	2010	South Africa	Southern Africa	Lineage 4
PRJEB15382	ERR1633851	2010	South Africa	Southern Africa	Lineage 4
PRJEB15382	ERR1633858	2010	South Africa	Southern Africa	Lineage 4
PRJEB15382	ERR1633874	2010	South Africa	Southern Africa	Lineage 4
PRJEB15382	ERR1633875	2010	South Africa	Southern Africa	Lineage 4
PRJEB15382	ERR1633897	2010	South Africa	Southern Africa	Lineage 4
PRJEB15382	ERR1633898	2010	South Africa	Southern Africa	Lineage 4
PRJEB15382	ERR1633899	2010	South Africa	Southern Africa	Lineage 4
PRJEB15382	ERR1633918	2010	South Africa	Southern Africa	Lineage 4
PRJEB15382	ERR1633921	2010	South Africa	Southern Africa	Lineage 4
PRJEB15382	ERR1633934	2010	South Africa	Southern Africa	Lineage 4
PRJEB15382	ERR1633936	2010	South Africa	Southern Africa	Lineage 4
PRJEB15382	ERR1633940	2010	South Africa	Southern Africa	Lineage 4
PRJEB15382	ERR1633952	2010	South Africa	Southern Africa	Lineage 4
PRJEB15382	ERR1633953	2010	South Africa	Southern Africa	Lineage 4
PRJEB15382	ERR1633957	2010	South Africa	Southern Africa	Lineage 4
PRJEB15382	ERR1633959	2010	South Africa	Southern Africa	Lineage 4
PRJNA190966	SRR847797	2011	South Africa	Southern Africa	Lineage 4
PRJNA190999	SRR847798	2012	South Africa	Southern Africa	Lineage 4
PRJNA198109	SRR833111	2008	South Africa	Southern Africa	Lineage 4
PRJNA198110	SRR833144	2008	South Africa	Southern Africa	Lineage 4
PRJNA198115	SRR833131	2008	South Africa	Southern Africa	Lineage 4
PRJNA198116	SRR833188	2008	South Africa	Southern Africa	Lineage 4
PRJNA198117	SRR832997	2008	South Africa	Southern Africa	Lineage 4
PRJNA198119	SRR832978	2008	South Africa	Southern Africa	Lineage 4
PRJNA198120	SRR833175	2008	South Africa	Southern Africa	Lineage 4
PRJNA198124	SRR833150	2008	South Africa	Southern Africa	Lineage 4
PRJNA198127	SRR833056	2008	South Africa	Southern Africa	Lineage 4
PRJNA198132	SRR833053	2008	South Africa	Southern Africa	Lineage 4
PRJNA198133	SRR833117	2008	South Africa	Southern Africa	Lineage 4
PRJNA198139	SRR833120	2008	South Africa	Southern Africa	Lineage 4
PRJNA198145	SRR833194	2009	South Africa	Southern Africa	Lineage 4
PRJNA198156	SRR833044	2010	South Africa	Southern Africa	Lineage 4
PRJNA198168	SRR833196	2010	South Africa	Southern Africa	Lineage 4
PRJNA198178	SRR958201	2008	South Africa	Southern Africa	Lineage 4
PRJNA198182	SRR958216	2008	South Africa	Southern Africa	Lineage 4
PRJNA218241	SRR1011465	2013	South Africa	Southern Africa	Lineage 4
PRJNA218280	SRR1140930	2013	South Africa	Southern Africa	Lineage 4
PRJNA218296	SRR1140936	2013	South Africa	Southern Africa	Lineage 4
PRJNA218300	SRR1140951	2013	South Africa	Southern Africa	Lineage 4
PRJNA218304	SRR1140938	2013	South Africa	Southern Africa	Lineage 4
PRJNA218306	SRR1140929	2013	South Africa	Southern Africa	Lineage 4
PRJNA218307	SRR1140926	2013	South Africa	Southern Africa	Lineage 4
PRJNA218308	SRR1140957	2013	South Africa	Southern Africa	Lineage 4
PRJNA227149	SRR1047971	1995	South Africa	Southern Africa	Lineage 4
PRJNA235400	SRR1183000	2013	South Africa	Southern Africa	Lineage 4
PRJNA235440	SRR1180376	2013	South Africa	Southern Africa	Lineage 4
PRJNA235441	SRR1175301	2013	South Africa	Southern Africa	Lineage 4
PRJNA235447	SRR1175303	2013	South Africa	Southern Africa	Lineage 4
PRJNA235459	SRR1183081	2013	South Africa	Southern Africa	Lineage 4
PRJNA235471	SRR1183124	2013	South Africa	Southern Africa	Lineage 4
PRJNA235476	SRR1180392	2013	South Africa	Southern Africa	Lineage 4
PRJNA235478	SRR1183146	2013	South Africa	Southern Africa	Lineage 4
PRJNA235481	SRR1183131	2013	South Africa	Southern Africa	Lineage 4
PRJNA235482	SRR1180419	2013	South Africa	Southern Africa	Lineage 4
PRJNA235484	SRR1180436	2013	South Africa	Southern Africa	Lineage 4
PRJNA235493	SRR1175329	2013	South Africa	Southern Africa	Lineage 4
PRJNA235502	SRR1184339	2013	South Africa	Southern Africa	Lineage 4
PRJNA235503	SRR1184371	2013	South Africa	Southern Africa	Lineage 4
PRJNA235506	SRR1184325	2013	South Africa	Southern Africa	Lineage 4
PRJNA235512	SRR1184385	2013	South Africa	Southern Africa	Lineage 4
PRJNA235517	SRR1184362	2013	South Africa	Southern Africa	Lineage 4
PRJNA235523	SRR1184381	2013	South Africa	Southern Africa	Lineage 4
PRJNA235532	SRR1184389	2013	South Africa	Southern Africa	Lineage 4
PRJNA235533	SRR1175305	2013	South Africa	Southern Africa	Lineage 4
PRJNA235537	SRR1172836	2013	South Africa	Southern Africa	Lineage 4
PRJNA235542	SRR1184356	2013	South Africa	Southern Africa	Lineage 4
PRJNA235544	SRR1184305	2013	South Africa	Southern Africa	Lineage 4
PRJNA235547	SRR1184384	2013	South Africa	Southern Africa	Lineage 4
PRJNA235549	SRR1184341	2013	South Africa	Southern Africa	Lineage 4
PRJNA235552	SRR1184295	2013	South Africa	Southern Africa	Lineage 4
PRJNA235555	SRR1184328	2013	South Africa	Southern Africa	Lineage 4
PRJNA235561	SRR1184306	2013	South Africa	Southern Africa	Lineage 4
PRJNA235574	SRR1184360	2013	South Africa	Southern Africa	Lineage 4
PRJNA235581	SRR1175354	2013	South Africa	Southern Africa	Lineage 4
PRJNA235592	SRR1180364	2013	South Africa	Southern Africa	Lineage 4
PRJNA235610	SRR1184327	2013	South Africa	Southern Africa	Lineage 4
PRJNA305082	SRR3055711	1996	South Africa	Southern Africa	Lineage 4
PRJNA305082	SRR3055717	2006	South Africa	Southern Africa	Lineage 4
PRJNA305082	SRR3055718	2005	South Africa	Southern Africa	Lineage 4
PRJNA305082	SRR3055719	2005	South Africa	Southern Africa	Lineage 4
PRJNA414758	SRR6207282	2012	South Africa	Southern Africa	Lineage 4
PRJEB9545	ERR550939	2011	Congo	West Africa	Lineage 4
PRJEB9545	ERR551039	2011	Congo	West Africa	Lineage 4
PRJEB9545	ERR551073	2011	Congo	West Africa	Lineage 4
PRJEB9545	ERR551253	2011	Congo	West Africa	Lineage 4
PRJEB9545	ERR551354	2011	Congo	West Africa	Lineage 4
PRJEB9545	ERR551359	2011	Congo	West Africa	Lineage 4
PRJEB9545	ERR551367	2011	Congo	West Africa	Lineage 4
PRJEB9545	ERR551597	2011	Congo	West Africa	Lineage 4
PRJEB9545	ERR551685	2011	Congo	West Africa	Lineage 4
PRJEB9545	ERR551808	2011	Congo	West Africa	Lineage 4
PRJEB9545	ERR552192	2011	Congo	West Africa	Lineage 4
PRJEB9545	ERR552492	2011	Congo	West Africa	Lineage 4
PRJEB9545	ERR552529	2011	Congo	West Africa	Lineage 4
PRJEB9545	ERR552592	2011	Congo	West Africa	Lineage 4
PRJEB9545	ERR552634	2011	Congo	West Africa	Lineage 4
PRJEB9545	ERR552869	2011	Congo	West Africa	Lineage 4
PRJEB9545	ERR552919	2011	Congo	West Africa	Lineage 4
PRJEB9545	ERR553057	2011	Congo	West Africa	Lineage 4
PRJEB9545	ERR553317	2011	Congo	West Africa	Lineage 4
PRJNA211694	SRR1049970	2012	Mali	West Africa	Lineage 4
