# Supplementary material for: Genomic signatures of pre-resistance in Mycobacterium tuberculosis
Source: Nat Commun. 2021 Dec 15;12:7312. doi: 10.1038/s41467-021-27616-7 (PMC8674244; doi:10.1038/s41467-021-27616-7)
Supplement: Supplementary file 6 — Supplementary Data 3 [file 41467_2021_27616_MOESM6_ESM.csv]

study	sample	run	collection_date
PRJEB10245	SAMEA3501284	ERR979062	1961
PRJEB10245	SAMEA3501285	ERR979063	1961
PRJEB10245	SAMEA3501287	ERR979065	1961
PRJEB10245	SAMEA3501288	ERR979066	1961
PRJEB10245	SAMEA3501289	ERR979067	1962
PRJEB10245	SAMEA3501297	ERR979075	1992
PRJEB10245	SAMEA3501290	ERR979068	1994
PRJEB10245	SAMEA3501291	ERR979069	1994
PRJEB10245	SAMEA3501292	ERR979070	1994
PRJEB10245	SAMEA3501294	ERR979072	1997
PRJEB10245	SAMEA3501293	ERR979071	1998
PRJEB10245	SAMEA3501295	ERR979073	1999
PRJEB10245	SAMEA3501296	ERR979074	1999
PRJEB14199	SAMEA95441668	ERR1873483	2009
PRJEB14199	SAMEA95518918	ERR1873506	2009
PRJEB14199	SAMEA95521918	ERR1873511	2009
PRJEB14199	SAMEA95449168	ERR1873391	2010
PRJEB14199	SAMEA95449918	ERR1873392	2010
PRJEB14199	SAMEA95455918	ERR1873400	2010
PRJEB14199	SAMEA95459668	ERR1873405	2010
PRJEB14199	SAMEA95480668	ERR1873433	2010
PRJEB14199	SAMEA95482168	ERR1873435	2010
PRJEB14199	SAMEA95486668	ERR1873441	2010
PRJEB14199	SAMEA95428918	ERR1873444	2010
PRJEB14199	SAMEA95488168	ERR1873446	2010
PRJEB14199	SAMEA95489668	ERR1873448	2010
PRJEB14199	SAMEA95490418	ERR1873449	2010
PRJEB14199	SAMEA95495668	ERR1873459	2010
PRJEB14199	SAMEA95522668	ERR1873512	2010
PRJEB14199	SAMEA95446168	ERR1873518	2010
PRJEB14199	SAMEA95413918	ERR1873531	2010
PRJEB14199	SAMEA95533918	ERR1873540	2010
PRJEB14199	SAMEA95419918	ERR1873546	2010
PRJEB14199	SAMEA95537668	ERR1873550	2010
PRJEB14199	SAMEA95421418	ERR1873554	2010
PRJEB14199	SAMEA95431918	ERR1873462	2011
PRJEB14199	SAMEA95438668	ERR1873475	2011
PRJEB14199	SAMEA95524918	ERR1873517	2011
PRJEB14199	SAMEA95414668	ERR1873534	2011
PRJEB15382	SAMEA4441425	ERR1633775	2010
PRJEB15382	SAMEA4441426	ERR1633776	2010
PRJEB15382	SAMEA4441428	ERR1633778	2010
PRJEB15382	SAMEA4441429	ERR1633779	2010
PRJEB15382	SAMEA4441430	ERR1633780	2010
PRJEB15382	SAMEA4441434	ERR1633784	2010
PRJEB15382	SAMEA4441435	ERR1633785	2010
PRJEB15382	SAMEA4441436	ERR1633786	2010
PRJEB15382	SAMEA4441438	ERR1633788	2010
PRJEB15382	SAMEA4441440	ERR1633790	2010
PRJEB15382	SAMEA4441444	ERR1633794	2010
PRJEB15382	SAMEA4441445	ERR1633795	2010
PRJEB15382	SAMEA4441448	ERR1633798	2010
PRJEB15382	SAMEA4441451	ERR1633801	2010
PRJEB15382	SAMEA4441452	ERR1633802	2010
PRJEB15382	SAMEA4441455	ERR1633805	2010
PRJEB15382	SAMEA4441456	ERR1633806	2010
PRJEB15382	SAMEA4441461	ERR1633811	2010
PRJEB15382	SAMEA4441463	ERR1633813	2010
PRJEB15382	SAMEA4441467	ERR1633817	2010
PRJEB15382	SAMEA4441468	ERR1633818	2010
PRJEB15382	SAMEA4441470	ERR1633820	2010
PRJEB15382	SAMEA4441471	ERR1633821	2010
PRJEB15382	SAMEA4441477	ERR1633827	2010
PRJEB15382	SAMEA4441480	ERR1633830	2010
PRJEB15382	SAMEA4441482	ERR1633832	2010
PRJEB15382	SAMEA4441483	ERR1633833	2010
PRJEB15382	SAMEA4441487	ERR1633837	2010
PRJEB15382	SAMEA4441488	ERR1633838	2010
PRJEB15382	SAMEA4441489	ERR1633839	2010
PRJEB15382	SAMEA4441491	ERR1633841	2010
PRJEB15382	SAMEA4441495	ERR1633845	2010
PRJEB15382	SAMEA4441496	ERR1633846	2010
PRJEB15382	SAMEA4441497	ERR1633847	2010
PRJEB15382	SAMEA4441501	ERR1633851	2010
PRJEB15382	SAMEA4441504	ERR1633854	2010
PRJEB15382	SAMEA4441505	ERR1633855	2010
PRJEB15382	SAMEA4441506	ERR1633856	2010
PRJEB15382	SAMEA4441508	ERR1633858	2010
PRJEB15382	SAMEA4441515	ERR1633865	2010
PRJEB15382	SAMEA4441517	ERR1633867	2010
PRJEB15382	SAMEA4441520	ERR1633870	2010
PRJEB15382	SAMEA4441521	ERR1633871	2010
PRJEB15382	SAMEA4441524	ERR1633874	2010
PRJEB15382	SAMEA4441525	ERR1633875	2010
PRJEB15382	SAMEA4441526	ERR1633876	2010
PRJEB15382	SAMEA4441527	ERR1633877	2010
PRJEB15382	SAMEA4441529	ERR1633879	2010
PRJEB15382	SAMEA4441533	ERR1633883	2010
PRJEB15382	SAMEA4441534	ERR1633884	2010
PRJEB15382	SAMEA4441541	ERR1633891	2010
PRJEB15382	SAMEA4441544	ERR1633894	2010
PRJEB15382	SAMEA4441547	ERR1633897	2010
PRJEB15382	SAMEA4441548	ERR1633898	2010
PRJEB15382	SAMEA4441549	ERR1633899	2010
PRJEB15382	SAMEA4441550	ERR1633900	2010
PRJEB15382	SAMEA4441552	ERR1633902	2010
PRJEB15382	SAMEA4441553	ERR1633903	2010
PRJEB15382	SAMEA4441554	ERR1633904	2010
PRJEB15382	SAMEA4441555	ERR1633905	2010
PRJEB15382	SAMEA4441556	ERR1633906	2010
PRJEB15382	SAMEA4441564	ERR1633914	2010
PRJEB15382	SAMEA4441567	ERR1633917	2010
PRJEB15382	SAMEA4441571	ERR1633921	2010
PRJEB15382	SAMEA4441573	ERR1633923	2010
PRJEB15382	SAMEA4441574	ERR1633924	2010
PRJEB15382	SAMEA4441580	ERR1633930	2010
PRJEB15382	SAMEA4441586	ERR1633936	2010
PRJEB15382	SAMEA4441597	ERR1633947	2010
PRJEB15382	SAMEA4441602	ERR1633952	2010
PRJEB15382	SAMEA4441604	ERR1633954	2010
PRJEB15382	SAMEA4441607	ERR1633957	2010
PRJEB15382	SAMEA4441609	ERR1633959	2010
PRJEB15382	SAMEA4441613	ERR1633963	2010
PRJEB15382	SAMEA4441558	ERR1633908	2010
PRJEB15382	SAMEA4441568	ERR1633918	2010
PRJEB15382	SAMEA4441584	ERR1633934	2010
PRJEB15382	SAMEA4441592	ERR1633942	2010
PRJEB15382	SAMEA4441579	ERR1633929	2010
PRJEB15382	SAMEA4441590	ERR1633940	2010
PRJEB15382	SAMEA4441603	ERR1633953	2010
PRJEB1931	SAMEA2072276	ERR275225	1995
PRJEB1931	SAMEA2072823	ERR275185	1997
PRJEB1931	SAMEA2072824	ERR275186	1998
PRJEB1931	SAMEA2072825	ERR275187	1998
PRJEB1931	SAMEA1969467	ERR275228	2003
PRJEB1931	SAMEA2072265	ERR275213	2006
PRJEB1931	SAMEA2072820	ERR275181	2008
PRJEB1931	SAMEA2072821	ERR275182	2008
PRJEB1931	SAMEA2072822	ERR275183	2008
PRJEB1931	SAMEA1971616	ERR275184	2008
PRJEB1931	SAMEA2072827	ERR275189	2008
PRJEB1931	SAMEA2072828	ERR275190	2008
PRJEB1931	SAMEA2072829	ERR275191	2008
PRJEB1931	SAMEA2072830	ERR275192	2008
PRJEB1931	SAMEA2072835	ERR275197	2008
PRJEB1931	SAMEA2072264	ERR275212	2008
PRJEB1931	SAMEA2072266	ERR275214	2008
PRJEB1931	SAMEA2072278	ERR275227	2008
PRJEB1931	SAMEA2072279	ERR275229	2008
PRJEB1931	SAMEA2072283	ERR275233	2008
PRJEB1931	SAMEA2072435	ERR275236	2008
PRJEB1931	SAMEA2072831	ERR275193	2009
PRJEB1931	SAMEA2072833	ERR275195	2009
PRJEB1931	SAMEA2072834	ERR275196	2009
PRJEB1931	SAMEA2072836	ERR275198	2009
PRJEB1931	SAMEA2072837	ERR275199	2009
PRJEB1931	SAMEA2072838	ERR275200	2009
PRJEB1931	SAMEA2072839	ERR275201	2009
PRJEB1931	SAMEA2072840	ERR275202	2009
PRJEB1931	SAMEA2072842	ERR275204	2009
PRJEB1931	SAMEA2072271	ERR275220	2009
PRJEB1931	SAMEA2072274	ERR275223	2009
PRJEB1931	SAMEA2072275	ERR275224	2009
PRJEB1931	SAMEA2072281	ERR275231	2009
PRJEB1931	SAMEA2072282	ERR275232	2009
PRJEB1931	SAMEA2072433	ERR275234	2009
PRJEB1931	SAMEA2072434	ERR275235	2009
PRJEB1931	SAMEA2072844	ERR275206	2010
PRJEB1931	SAMEA2072845	ERR275207	2010
PRJEB1931	SAMEA2072260	ERR275208	2010
PRJEB1931	SAMEA2072261	ERR275209	2010
PRJEB1931	SAMEA2072262	ERR275210	2010
PRJEB1931	SAMEA2072263	ERR275211	2010
PRJEB1931	SAMEA2072269	ERR275217	2010
PRJEB1931	SAMEA2072270	ERR275218	2010
PRJEB1931	SAMEA1968185	ERR275219	2011
PRJEB1931	SAMEA2072272	ERR275221	2011
PRJEB1931	SAMEA2072273	ERR275222	2011
PRJEB20214	SAMEA104447616	ERR2229151	2013
PRJEB2057	SAMEA968080	ERR025453	1992
PRJEB2057	SAMEA968085	ERR025455	1992
PRJEB2057	NA	ERR024344	1993
PRJEB2057	SAMEA968174	ERR025458	1993
PRJEB2057	SAMEA968192	ERR025438	1993
PRJEB2057	SAMEA968108	ERR025454	1993
PRJEB2057	NA	ERR024346	1994
PRJEB2057	NA	ERR023757	1994
PRJEB2057	NA	ERR024347	1994
PRJEB2057	NA	ERR023760	1994
PRJEB2057	SAMEA968176	ERR025460	1994
PRJEB2057	SAMEA1706669	ERR257891	1994
PRJEB2057	SAMEA968162	ERR025434	1994
PRJEB2057	SAMEA1706685	ERR257892	1994
PRJEB2057	SAMEA1706666	ERR257910	1994
PRJEB2057	SAMEA968196	ERR025435	1994
PRJEB2057	SAMEA968175	ERR025459	1994
PRJEB2057	SAMEA1706681	ERR257893	1994
PRJEB2057	SAMEA968177	ERR025451	1994
PRJEB2057	SAMEA968099	ERR028615	1994
PRJEB2057	SAMEA968100	ERR028616	1994
PRJEB2057	SAMEA1706683	ERR257894	1995
PRJEB2057	SAMEA1706672	ERR257895	1995
PRJEB2057	SAMEA968197	ERR025436	1995
PRJEB2057	SAMEA968204	ERR025427	1995
PRJEB2057	SAMEA1706684	ERR257931	1995
PRJEB2057	SAMEA968114	ERR028624	1995
PRJEB2057	NA	ERR023761	1996
PRJEB2057	NA	ERR023739	1996
PRJEB2057	SAMEA1706686	ERR257932	1996
PRJEB2057	SAMEA968210	ERR025440	1996
PRJEB2057	SAMEA968168	ERR025432	1996
PRJEB2057	SAMEA968213	ERR025420	1996
PRJEB2057	SAMEA1706677	ERR257896	1996
PRJEB2057	SAMEA1706662	ERR257897	1996
PRJEB2057	SAMEA968134	ERR028629	1996
PRJEB2057	NA	ERR023732	1997
PRJEB2057	NA	ERR023758	1997
PRJEB2057	SAMEA968115	ERR028608	1997
PRJEB2057	SAMEA1706665	ERR257898	1997
PRJEB2057	SAMEA1706674	ERR257911	1997
PRJEB2057	SAMEA1706679	ERR257912	1997
PRJEB2057	SAMEA1706663	ERR257899	1997
PRJEB2057	SAMEA1706676	ERR257915	1997
PRJEB2057	SAMEA1706654	ERR257900	1997
PRJEB2057	SAMEA1706658	ERR257901	1997
PRJEB2057	SAMEA968077	ERR025421	1997
PRJEB2057	SAMEA968106	ERR028613	1997
PRJEB2057	SAMEA1706705	ERR257902	1998
PRJEB2057	SAMEA1706709	ERR257903	1998
PRJEB2057	SAMEA1706706	ERR257904	1998
PRJEB2057	SAMEA1706699	ERR257917	1998
PRJEB2057	SAMEA1706691	ERR257933	1998
PRJEB2057	SAMEA1706695	ERR257934	1998
PRJEB2057	SAMEA1706693	ERR257905	1998
PRJEB2057	SAMEA1706688	ERR257906	1998
PRJEB2057	SAMEA968105	ERR028612	1998
PRJEB2057	SAMEA968116	ERR028617	1998
PRJEB2057	NA	ERR023729	1999
PRJEB2057	NA	ERR023746	1999
PRJEB2057	NA	ERR024359	1999
PRJEB2057	SAMEA968130	ERR029204	1999
PRJEB2057	SAMEA968132	ERR028621	1999
PRJEB2057	SAMEA968129	ERR029201	1999
PRJEB2057	SAMEA968123	ERR025414	1999
PRJEB2057	SAMEA968212	ERR025417	1999
PRJEB2057	SAMEA968124	ERR025418	1999
PRJEB2057	SAMEA968214	ERR025419	1999
PRJEB2057	SAMEA1706697	ERR257907	1999
PRJEB2057	SAMEA968178	ERR025452	1999
PRJEB2057	SAMEA1706698	ERR257935	1999
PRJEB2057	SAMEA968180	ERR026475	1999
PRJEB2057	SAMEA968164	ERR025426	1999
PRJEB2057	SAMEA968172	ERR025456	1999
PRJEB2057	SAMEA968082	ERR025416	1999
PRJEB2057	SAMEA968171	ERR025429	1999
PRJEB2057	SAMEA968181	ERR026476	1999
PRJEB2057	SAMEA968170	ERR025430	1999
PRJEB2057	SAMEA1706694	ERR257908	1999
PRJEB2057	SAMEA968110	ERR028626	1999
PRJEB2057	SAMEA968113	ERR028625	1999
PRJEB2057	NA	ERR023747	2000
PRJEB2057	NA	ERR024355	2000
PRJEB2057	SAMEA1706673	ERR257886	2000
PRJEB2057	SAMEA968169	ERR025431	2000
PRJEB2057	NA	ERR024345	2001
PRJEB2057	NA	ERR023759	2001
PRJEB2057	SAMEA968103	ERR028610	2001
PRJEB2057	NA	ERR023764	2002
PRJEB2057	NA	ERR024340	2002
PRJEB2057	SAMEA968098	ERR025422	2002
PRJEB2057	SAMEA968075	ERR025423	2003
PRJEB2057	SAMEA968163	ERR025433	2003
PRJEB2057	NA	ERR023737	2004
PRJEB2057	NA	ERR024343	2004
PRJEB2057	SAMEA968131	ERR028620	2004
PRJEB2057	SAMEA968173	ERR025457	2004
PRJEB2057	SAMEA968199	ERR025428	2004
PRJEB2057	SAMEA1706671	ERR257909	2004
PRJEB2057	NA	ERR023738	2005
PRJEB2057	SAMEA968179	ERR026472	2005
PRJEB2057	NA	ERR023731	2006
PRJEB2057	SAMEA968203	ERR025441	2006
PRJEB2057	SAMEA968076	ERR025424	2006
PRJEB2057	SAMEA968112	ERR028622	2006
PRJEB2057	SAMEA968133	ERR028628	2007
PRJEB2057	SAMEA968156	ERR029211	2007
PRJEB2057	SAMEA968155	ERR029202	2007
PRJEB2057	SAMEA968081	ERR025415	2008
PRJEB2057	SAMEA1706704	ERR257880	2008
PRJEB2138	SAMEA1015944	ERR067614	2008
PRJEB2138	SAMEA1015940	ERR067615	2008
PRJEB2138	SAMEA1016201	ERR067616	2008
PRJEB2138	SAMEA1016186	ERR067617	2008
PRJEB2138	SAMEA1016144	ERR067601	2008
PRJEB2138	SAMEA1016158	ERR067602	2008
PRJEB2138	SAMEA1015939	ERR067767	2008
PRJEB2138	SAMEA1015980	ERR067719	2008
PRJEB2138	SAMEA1015931	ERR067577	2008
PRJEB2138	SAMEA1015958	ERR067579	2008
PRJEB2138	SAMEA1016123	ERR067585	2008
PRJEB2138	SAMEA1016091	ERR067607	2008
PRJEB2138	SAMEA1016080	ERR067603	2008
PRJEB2138	SAMEA1015997	ERR067609	2008
PRJEB2138	SAMEA1016130	ERR067606	2008
PRJEB2138	SAMEA1016030	ERR067612	2008
PRJEB2138	SAMEA1016015	ERR067693	2008
PRJEB2138	SAMEA1016075	ERR067697	2008
PRJEB2138	SAMEA1016072	ERR067735	2008
PRJEB2138	SAMEA1016160	ERR067737	2008
PRJEB2138	SAMEA1016063	ERR067624	2008
PRJEB2138	SAMEA1016077	ERR067747	2008
PRJEB2138	SAMEA1016024	ERR067725	2008
PRJEB2138	SAMEA1016000	ERR067726	2008
PRJEB2138	SAMEA1016045	ERR067727	2008
PRJEB2138	SAMEA1016134	ERR067629	2008
PRJEB2138	SAMEA1016067	ERR067748	2008
PRJEB2138	SAMEA1016104	ERR067751	2008
PRJEB2138	SAMEA1016148	ERR067591	2008
PRJEB2138	SAMEA1016162	ERR067752	2008
PRJEB2138	SAMEA1016140	ERR067753	2008
PRJEB2138	SAMEA1016184	ERR067756	2008
PRJEB2138	SAMEA1016145	ERR067757	2008
PRJEB2138	SAMEA1016026	ERR067728	2008
PRJEB2138	SAMEA1016047	ERR067729	2008
PRJEB2138	SAMEA1015988	ERR067730	2008
PRJEB2138	SAMEA1016019	ERR067731	2008
PRJEB2138	SAMEA1016090	ERR067763	2008
PRJEB2138	SAMEA1016113	ERR067733	2008
PRJEB2138	SAMEA1016128	ERR067734	2008
PRJEB2138	SAMEA837969	ERR017793	2008
PRJEB2138	SAMEA838047	ERR017800	2008
PRJEB2138	SAMEA837985	ERR027469	2008
PRJEB2138	SAMEA1016051	ERR067596	2009
PRJEB2138	SAMEA1016029	ERR067597	2009
PRJEB2138	SAMEA1016021	ERR067599	2009
PRJEB2138	SAMEA1016179	ERR067657	2009
PRJEB2138	SAMEA1016198	ERR067658	2009
PRJEB2138	SAMEA1016081	ERR067661	2009
PRJEB2138	SAMEA1016056	ERR067664	2009
PRJEB2138	SAMEA1016005	ERR067666	2009
PRJEB2138	SAMEA1016038	ERR067636	2009
PRJEB2138	SAMEA1015935	ERR067670	2009
PRJEB2138	SAMEA1016114	ERR067640	2009
PRJEB2138	SAMEA1016142	ERR067645	2009
PRJEB2138	SAMEA1016025	ERR067675	2009
PRJEB2138	SAMEA1016181	ERR067632	2009
PRJEB2138	SAMEA1015927	ERR067634	2009
PRJEB2138	SAMEA1016043	ERR067676	2009
PRJEB2138	SAMEA1016061	ERR067677	2009
PRJEB2138	SAMEA1015936	ERR067678	2009
PRJEB2138	SAMEA1015937	ERR067679	2009
PRJEB2138	SAMEA1016126	ERR067700	2009
PRJEB2138	SAMEA1016178	ERR067703	2009
PRJEB2138	SAMEA1016191	ERR067706	2009
PRJEB2138	SAMEA1016161	ERR067708	2009
PRJEB2138	SAMEA1015989	ERR067716	2009
PRJEB2138	SAMEA1015954	ERR067680	2009
PRJEB2138	SAMEA1015975	ERR067682	2009
PRJEB2138	SAMEA1016088	ERR067683	2009
PRJEB2138	SAMEA1016062	ERR067684	2009
PRJEB2138	SAMEA1016190	ERR067685	2009
PRJEB2138	SAMEA1015959	ERR067690	2009
PRJEB2138	SAMEA1015977	ERR067691	2009
PRJEB2138	SAMEA1707464	ERR228026	2010
PRJEB2138	SAMEA1016138	ERR047885	2000
PRJEB2138	SAMEA1016157	ERR047886	2001
PRJEB2138	SAMEA1016016	ERR047881	2003
PRJEB2138	SAMEA838009	ERR017794	2005
PRJEB2138	SAMEA837989	ERR027464	2005
PRJEB2138	SAMEA837957	ERR017798	2005
PRJEB2221	SAMEA2061815	ERR330690	2009
PRJEB2358	SAMEA1708376	ERR245743	1997
PRJEB2358	SAMEA1708354	ERR245744	1997
PRJEB2358	SAMEA1708293	ERR245745	1997
PRJEB2358	SAMEA1708298	ERR245746	1997
PRJEB2358	SAMEA1708450	ERR245665	1999
PRJEB2358	SAMEA1708475	ERR245666	1999
PRJEB2358	SAMEA1708426	ERR245749	1999
PRJEB2358	SAMEA1708408	ERR245750	1999
PRJEB2358	SAMEA1708445	ERR245752	2000
PRJEB2358	SAMEA1708468	ERR245755	2000
PRJEB2358	SAMEA1708195	ERR245756	2000
PRJEB2358	SAMEA1708262	ERR245758	2000
PRJEB2358	SAMEA1708243	ERR245759	2000
PRJEB2358	SAMEA1708490	ERR245667	2001
PRJEB2358	SAMEA1708198	ERR245649	2004
PRJEB2358	SAMEA1708216	ERR245650	2004
PRJEB2358	SAMEA1708309	ERR245653	2004
PRJEB2358	SAMEA1708356	ERR245658	2004
PRJEB2358	SAMEA1708332	ERR245659	2004
PRJEB2358	SAMEA1708463	ERR245661	2005
PRJEB2358	SAMEA1708438	ERR245664	2005
PRJEB2358	SAMEA1708263	ERR245673	2005
PRJEB2358	SAMEA1708464	ERR245681	2005
PRJEB2358	SAMEA1708451	ERR245700	2005
PRJEB2358	SAMEA1708439	ERR245701	2005
PRJEB2358	SAMEA1708188	ERR245707	2005
PRJEB2358	SAMEA1708273	ERR245718	2005
PRJEB2358	SAMEA1708442	ERR245724	2005
PRJEB2358	SAMEA1708424	ERR245683	2006
PRJEB2358	SAMEA1708396	ERR245685	2006
PRJEB2358	SAMEA1708370	ERR245686	2006
PRJEB2358	SAMEA1708234	ERR245690	2006
PRJEB2358	SAMEA1708322	ERR245693	2006
PRJEB2358	SAMEA1708349	ERR245697	2006
PRJEB2358	SAMEA1708206	ERR245706	2006
PRJEB2358	SAMEA1708313	ERR245708	2006
PRJEB2358	SAMEA1708290	ERR245709	2006
PRJEB2358	SAMEA1708271	ERR245711	2006
PRJEB2358	SAMEA1708420	ERR245712	2006
PRJEB2358	SAMEA1708191	ERR245714	2006
PRJEB2358	SAMEA1708261	ERR245719	2007
PRJEB2358	SAMEA1708489	ERR245725	2007
PRJEB2358	SAMEA1708190	ERR245729	2007
PRJEB2358	SAMEA1708247	ERR245730	2007
PRJEB2358	SAMEA1708226	ERR245731	2007
PRJEB2358	SAMEA1708318	ERR245733	2007
PRJEB2358	SAMEA1708462	ERR245736	2007
PRJEB2358	SAMEA1708455	ERR245737	2007
PRJEB2358	SAMEA1708446	ERR245738	2007
PRJEB2358	SAMEA1708416	ERR245740	2007
PRJEB2358	SAMEA1708386	ERR245741	2008
PRJEB2424	SAMEA787710	ERR040113	2003
PRJEB2424	SAMEA787705	ERR040116	2003
PRJEB2424	SAMEA787743	ERR040117	2003
PRJEB2424	SAMEA787738	ERR040142	2003
PRJEB2424	SAMEA787742	ERR040120	2003
PRJEB2424	SAMEA787748	ERR040122	2003
PRJEB2424	SAMEA787721	ERR040131	2003
PRJEB2424	SAMEA787716	ERR040128	2004
PRJEB2424	SAMEA787718	ERR040130	2004
PRJEB2424	SAMEA787735	ERR040125	2004
PRJEB2424	SAMEA787708	ERR038740	2004
PRJEB2424	SAMEA787717	ERR040127	2004
PRJEB2424	SAMEA787754	ERR038739	2004
PRJEB2424	SAMEA787720	ERR040132	2004
PRJEB2424	SAMEA787722	ERR040134	2004
PRJEB2424	SAMEA787713	ERR040135	2004
PRJEB2424	SAMEA787734	ERR040138	2004
PRJEB2424	SAMEA787702	ERR038744	2004
PRJEB2424	SAMEA787739	ERR038736	2004
PRJEB2424	SAMEA787740	ERR038737	2004
PRJEB2424	SAMEA787741	ERR038738	2004
PRJEB2424	SAMEA787746	ERR040124	2005
PRJEB2424	SAMEA787707	ERR038741	2005
PRJEB2424	SAMEA787704	ERR038742	2005
PRJEB2424	SAMEA787756	ERR038745	2005
PRJEB2424	SAMEA787715	ERR038748	2005
PRJEB2424	SAMEA787714	ERR038749	2005
PRJEB2424	SAMEA787729	ERR038750	2005
PRJEB2424	SAMEA787724	ERR038747	2006
PRJEB2424	SAMEA787725	ERR038754	2006
PRJEB25991	SAMEA1397311	ERR2514826	2013
PRJEB25991	SAMEA1118661	ERR2513480	2014
PRJEB25991	SAMEA1118231	ERR2513050	2015
PRJEB25991	SAMEA1119195	ERR2514014	2015
PRJEB25991	SAMEA1397279	ERR2514794	2016
PRJEB27366	SAMEA4744223	ERR2652980	2000
PRJEB27366	SAMEA4744316	ERR2652981	2000
PRJEB27366	SAMEA4744418	ERR2652982	2000
PRJEB27366	SAMEA4744432	ERR2652983	2003
PRJEB27366	SAMEA4744233	ERR2652976	2004
PRJEB27366	SAMEA4744243	ERR2652977	2004
PRJEB27366	SAMEA4744252	ERR2652978	2004
PRJEB27366	SAMEA4744262	ERR2652979	2004
PRJEB27366	SAMEA4744271	ERR2653000	2004
PRJEB27366	SAMEA4744282	ERR2653001	2004
PRJEB27366	SAMEA4744292	ERR2653002	2004
PRJEB27366	SAMEA4744299	ERR2653003	2004
PRJEB27366	SAMEA4744308	ERR2653004	2004
PRJEB27366	SAMEA4744317	ERR2653005	2004
PRJEB27366	SAMEA4744328	ERR2653006	2004
PRJEB27366	SAMEA4744338	ERR2653007	2004
PRJEB27366	SAMEA4744349	ERR2653008	2004
PRJEB27366	SAMEA4744359	ERR2653009	2004
PRJEB27366	SAMEA4744442	ERR2652984	2004
PRJEB27366	SAMEA4744452	ERR2652985	2004
PRJEB27366	SAMEA4744470	ERR2652986	2004
PRJEB27366	SAMEA4744480	ERR2652987	2004
PRJEB27366	SAMEA4744368	ERR2653010	2005
PRJEB27366	SAMEA4744378	ERR2653011	2005
PRJEB27366	SAMEA4744388	ERR2653012	2005
PRJEB27366	SAMEA4744399	ERR2653013	2005
PRJEB27366	SAMEA4744409	ERR2653014	2005
PRJEB27366	SAMEA4744419	ERR2653015	2005
PRJEB27366	SAMEA4744424	ERR2653016	2005
PRJEB27366	SAMEA4744425	ERR2653017	2005
PRJEB27366	SAMEA4744426	ERR2653018	2005
PRJEB27366	SAMEA4744427	ERR2653019	2006
PRJEB27366	SAMEA4744428	ERR2653020	2006
PRJEB27366	SAMEA4744429	ERR2653021	2006
PRJEB27366	SAMEA4744430	ERR2653022	2006
PRJEB27366	SAMEA4744431	ERR2653023	2006
PRJEB27366	SAMEA4744433	ERR2653024	2006
PRJEB27366	SAMEA4744434	ERR2653025	2006
PRJEB27366	SAMEA4744435	ERR2653026	2006
PRJEB27366	SAMEA4744436	ERR2653027	2006
PRJEB27366	SAMEA4744437	ERR2653028	2006
PRJEB27366	SAMEA4744438	ERR2653029	2006
PRJEB27366	SAMEA4744439	ERR2653030	2006
PRJEB27366	SAMEA4744440	ERR2653031	2006
PRJEB27366	SAMEA4744441	ERR2653032	2006
PRJEB27366	SAMEA4744443	ERR2653033	2006
PRJEB27366	SAMEA4744444	ERR2653034	2006
PRJEB27366	SAMEA4744445	ERR2653035	2006
PRJEB27366	SAMEA4744446	ERR2653036	2007
PRJEB27366	SAMEA4744447	ERR2653037	2007
PRJEB27366	SAMEA4744448	ERR2653038	2007
PRJEB27366	SAMEA4744449	ERR2653039	2007
PRJEB27366	SAMEA4744450	ERR2653040	2007
PRJEB27366	SAMEA4744451	ERR2653041	2007
PRJEB27366	SAMEA4744453	ERR2653042	2007
PRJEB27366	SAMEA4744454	ERR2653043	2007
PRJEB27366	SAMEA4744455	ERR2653044	2007
PRJEB27366	SAMEA4744456	ERR2653045	2007
PRJEB27366	SAMEA4744457	ERR2653046	2007
PRJEB27366	SAMEA4744458	ERR2653047	2007
PRJEB27366	SAMEA4744459	ERR2653048	2007
PRJEB27366	SAMEA4744460	ERR2653049	2007
PRJEB27366	SAMEA4744461	ERR2653050	2007
PRJEB27366	SAMEA4744462	ERR2653051	2007
PRJEB27366	SAMEA4744298	ERR2653180	2008
PRJEB27366	SAMEA4744300	ERR2653181	2008
PRJEB27366	SAMEA4744301	ERR2653182	2008
PRJEB27366	SAMEA4744302	ERR2653183	2008
PRJEB27366	SAMEA4744303	ERR2653184	2008
PRJEB27366	SAMEA4744304	ERR2653185	2008
PRJEB27366	SAMEA4744305	ERR2653186	2008
PRJEB27366	SAMEA4744306	ERR2653187	2008
PRJEB27366	SAMEA4744307	ERR2653188	2008
PRJEB27366	SAMEA4744309	ERR2653189	2008
PRJEB27366	SAMEA4744310	ERR2653190	2008
PRJEB27366	SAMEA4744311	ERR2653191	2008
PRJEB27366	SAMEA4744312	ERR2653192	2008
PRJEB27366	SAMEA4744313	ERR2653193	2008
PRJEB27366	SAMEA4744314	ERR2653194	2008
PRJEB27366	SAMEA4744315	ERR2653195	2008
PRJEB27366	SAMEA4744318	ERR2653196	2008
PRJEB27366	SAMEA4744319	ERR2653197	2008
PRJEB27366	SAMEA4744320	ERR2653198	2008
PRJEB27366	SAMEA4744321	ERR2653199	2008
PRJEB27366	SAMEA4744322	ERR2653200	2008
PRJEB27366	SAMEA4744323	ERR2653119	2008
PRJEB27366	SAMEA4744324	ERR2653120	2008
PRJEB27366	SAMEA4744325	ERR2653121	2008
PRJEB27366	SAMEA4744326	ERR2653122	2008
PRJEB27366	SAMEA4744327	ERR2653123	2008
PRJEB27366	SAMEA4744329	ERR2653124	2008
PRJEB27366	SAMEA4744463	ERR2653052	2008
PRJEB27366	SAMEA4744464	ERR2653053	2008
PRJEB27366	SAMEA4744465	ERR2653054	2008
PRJEB27366	SAMEA4744466	ERR2653055	2008
PRJEB27366	SAMEA4744467	ERR2653056	2008
PRJEB27366	SAMEA4744468	ERR2653057	2008
PRJEB27366	SAMEA4744469	ERR2653058	2008
PRJEB27366	SAMEA4744472	ERR2653060	2008
PRJEB27366	SAMEA4744473	ERR2653061	2008
PRJEB27366	SAMEA4744474	ERR2653062	2008
PRJEB27366	SAMEA4744475	ERR2653063	2008
PRJEB27366	SAMEA4744476	ERR2653064	2008
PRJEB27366	SAMEA4744477	ERR2653065	2008
PRJEB27366	SAMEA4744330	ERR2653125	2009
PRJEB27366	SAMEA4744331	ERR2653126	2009
PRJEB27366	SAMEA4744332	ERR2653127	2009
PRJEB27366	SAMEA4744333	ERR2653128	2009
PRJEB27366	SAMEA4744334	ERR2653129	2009
PRJEB27366	SAMEA4744335	ERR2653130	2009
PRJEB27366	SAMEA4744336	ERR2653131	2009
PRJEB27366	SAMEA4744337	ERR2653132	2009
PRJEB27366	SAMEA4744339	ERR2653133	2009
PRJEB27366	SAMEA4744340	ERR2653134	2009
PRJEB27366	SAMEA4744341	ERR2653135	2009
PRJEB27366	SAMEA4744342	ERR2653136	2009
PRJEB27366	SAMEA4744343	ERR2653137	2009
PRJEB27366	SAMEA4744344	ERR2653138	2009
PRJEB27366	SAMEA4744345	ERR2653139	2009
PRJEB27366	SAMEA4744346	ERR2653140	2009
PRJEB27366	SAMEA4744347	ERR2653141	2009
PRJEB27366	SAMEA4744348	ERR2653142	2009
PRJEB27366	SAMEA4744350	ERR2653143	2009
PRJEB27366	SAMEA4744351	ERR2653144	2009
PRJEB27366	SAMEA4744352	ERR2653145	2009
PRJEB27366	SAMEA4744353	ERR2653146	2009
PRJEB27366	SAMEA4744354	ERR2653147	2009
PRJEB27366	SAMEA4744355	ERR2653148	2009
PRJEB27366	SAMEA4744356	ERR2653149	2009
PRJEB27366	SAMEA4744357	ERR2653150	2009
PRJEB27366	SAMEA4744358	ERR2653151	2009
PRJEB27366	SAMEA4744377	ERR2653201	2009
PRJEB27366	SAMEA4744379	ERR2653212	2009
PRJEB27366	SAMEA4744380	ERR2653223	2009
PRJEB27366	SAMEA4744381	ERR2653233	2009
PRJEB27366	SAMEA4744382	ERR2653237	2009
PRJEB27366	SAMEA4744383	ERR2653238	2009
PRJEB27366	SAMEA4744224	ERR2652988	2010
PRJEB27366	SAMEA4744225	ERR2652989	2010
PRJEB27366	SAMEA4744226	ERR2652990	2010
PRJEB27366	SAMEA4744227	ERR2652991	2010
PRJEB27366	SAMEA4744228	ERR2652992	2010
PRJEB27366	SAMEA4744229	ERR2652993	2010
PRJEB27366	SAMEA4744230	ERR2652994	2010
PRJEB27366	SAMEA4744231	ERR2652995	2010
PRJEB27366	SAMEA4744232	ERR2652996	2010
PRJEB27366	SAMEA4744234	ERR2652997	2010
PRJEB27366	SAMEA4744235	ERR2652998	2010
PRJEB27366	SAMEA4744236	ERR2652999	2010
PRJEB27366	SAMEA4744237	ERR2653088	2010
PRJEB27366	SAMEA4744238	ERR2653087	2010
PRJEB27366	SAMEA4744239	ERR2653086	2010
PRJEB27366	SAMEA4744240	ERR2653085	2010
PRJEB27366	SAMEA4744241	ERR2653084	2010
PRJEB27366	SAMEA4744242	ERR2653083	2010
PRJEB27366	SAMEA4744244	ERR2653082	2010
PRJEB27366	SAMEA4744245	ERR2653081	2010
PRJEB27366	SAMEA4744246	ERR2653080	2010
PRJEB27366	SAMEA4744247	ERR2653079	2010
PRJEB27366	SAMEA4744248	ERR2653078	2010
PRJEB27366	SAMEA4744360	ERR2653152	2010
PRJEB27366	SAMEA4744361	ERR2653153	2010
PRJEB27366	SAMEA4744362	ERR2653154	2010
PRJEB27366	SAMEA4744363	ERR2653155	2010
PRJEB27366	SAMEA4744364	ERR2653156	2010
PRJEB27366	SAMEA4744365	ERR2653157	2010
PRJEB27366	SAMEA4744366	ERR2653158	2010
PRJEB27366	SAMEA4744367	ERR2653159	2010
PRJEB27366	SAMEA4744369	ERR2653160	2010
PRJEB27366	SAMEA4744370	ERR2653161	2010
PRJEB27366	SAMEA4744371	ERR2653162	2010
PRJEB27366	SAMEA4744372	ERR2653163	2010
PRJEB27366	SAMEA4744373	ERR2653164	2010
PRJEB27366	SAMEA4744374	ERR2653165	2010
PRJEB27366	SAMEA4744375	ERR2653166	2010
PRJEB27366	SAMEA4744376	ERR2653167	2010
PRJEB27366	SAMEA4744384	ERR2653239	2010
PRJEB27366	SAMEA4744385	ERR2653240	2010
PRJEB27366	SAMEA4744386	ERR2653241	2010
PRJEB27366	SAMEA4744387	ERR2653202	2010
PRJEB27366	SAMEA4744389	ERR2653203	2010
PRJEB27366	SAMEA4744390	ERR2653204	2010
PRJEB27366	SAMEA4744391	ERR2653205	2010
PRJEB27366	SAMEA4744392	ERR2653206	2010
PRJEB27366	SAMEA4744393	ERR2653207	2010
PRJEB27366	SAMEA4744394	ERR2653208	2010
PRJEB27366	SAMEA4744403	ERR2653217	2010
PRJEB27366	SAMEA4744404	ERR2653218	2010
PRJEB27366	SAMEA4744405	ERR2653219	2010
PRJEB27366	SAMEA4744406	ERR2653220	2010
PRJEB27366	SAMEA4744407	ERR2653221	2010
PRJEB27366	SAMEA4744408	ERR2653222	2010
PRJEB27366	SAMEA4744410	ERR2653224	2010
PRJEB27366	SAMEA4744411	ERR2653225	2010
PRJEB27366	SAMEA4744412	ERR2653226	2010
PRJEB27366	SAMEA4744413	ERR2653227	2010
PRJEB27366	SAMEA4744414	ERR2653228	2010
PRJEB27366	SAMEA4744415	ERR2653229	2010
PRJEB27366	SAMEA4744416	ERR2653230	2010
PRJEB27366	SAMEA4744417	ERR2653231	2010
PRJEB27366	SAMEA4744478	ERR2653066	2010
PRJEB27366	SAMEA4744479	ERR2653067	2010
PRJEB27366	SAMEA4744481	ERR2653068	2010
PRJEB27366	SAMEA4744482	ERR2653069	2010
PRJEB27366	SAMEA4744483	ERR2653070	2010
PRJEB27366	SAMEA4744484	ERR2653071	2010
PRJEB27366	SAMEA4744485	ERR2653072	2010
PRJEB27366	SAMEA4744486	ERR2653073	2010
PRJEB27366	SAMEA4744487	ERR2653074	2010
PRJEB27366	SAMEA4744488	ERR2653075	2010
PRJEB27366	SAMEA4744249	ERR2653077	2011
PRJEB27366	SAMEA4744250	ERR2653076	2011
PRJEB27366	SAMEA4744251	ERR2653089	2011
PRJEB27366	SAMEA4744253	ERR2653090	2011
PRJEB27366	SAMEA4744254	ERR2653091	2011
PRJEB27366	SAMEA4744255	ERR2653092	2011
PRJEB27366	SAMEA4744256	ERR2653093	2011
PRJEB27366	SAMEA4744257	ERR2653094	2011
PRJEB27366	SAMEA4744258	ERR2653095	2011
PRJEB27366	SAMEA4744259	ERR2653096	2011
PRJEB27366	SAMEA4744260	ERR2653097	2011
PRJEB27366	SAMEA4744261	ERR2653098	2011
PRJEB27366	SAMEA4744263	ERR2653099	2011
PRJEB27366	SAMEA4744264	ERR2653100	2011
PRJEB27366	SAMEA4744265	ERR2653101	2011
PRJEB27366	SAMEA4744266	ERR2653102	2011
PRJEB27366	SAMEA4744267	ERR2653103	2011
PRJEB27366	SAMEA4744268	ERR2653104	2011
PRJEB27366	SAMEA4744269	ERR2653105	2011
PRJEB27366	SAMEA4744270	ERR2653106	2011
PRJEB27366	SAMEA4744272	ERR2653107	2011
PRJEB27366	SAMEA4744273	ERR2653108	2011
PRJEB27366	SAMEA4744274	ERR2653109	2011
PRJEB27366	SAMEA4744275	ERR2653110	2011
PRJEB27366	SAMEA4744276	ERR2653111	2011
PRJEB27366	SAMEA4744277	ERR2653112	2011
PRJEB27366	SAMEA4744278	ERR2653113	2011
PRJEB27366	SAMEA4744279	ERR2653114	2011
PRJEB27366	SAMEA4744280	ERR2653115	2011
PRJEB27366	SAMEA4744281	ERR2653116	2011
PRJEB27366	SAMEA4744283	ERR2653117	2011
PRJEB27366	SAMEA4744284	ERR2653118	2011
PRJEB27366	SAMEA4744285	ERR2653168	2011
PRJEB27366	SAMEA4744395	ERR2653209	2011
PRJEB27366	SAMEA4744396	ERR2653210	2011
PRJEB27366	SAMEA4744397	ERR2653211	2011
PRJEB27366	SAMEA4744398	ERR2653213	2011
PRJEB27366	SAMEA4744400	ERR2653214	2011
PRJEB27366	SAMEA4744401	ERR2653215	2011
PRJEB27366	SAMEA4744402	ERR2653216	2011
PRJEB27366	SAMEA4744420	ERR2653232	2011
PRJEB27366	SAMEA4744421	ERR2653234	2011
PRJEB27366	SAMEA4744422	ERR2653235	2011
PRJEB27366	SAMEA4744423	ERR2653236	2011
PRJEB27366	SAMEA4744286	ERR2653169	2012
PRJEB27366	SAMEA4744287	ERR2653170	2012
PRJEB27366	SAMEA4744288	ERR2653171	2012
PRJEB27366	SAMEA4744289	ERR2653172	2012
PRJEB27366	SAMEA4744290	ERR2653173	2012
PRJEB27366	SAMEA4744291	ERR2653174	2012
PRJEB27366	SAMEA4744293	ERR2653175	2012
PRJEB27366	SAMEA4744294	ERR2653176	2012
PRJEB27366	SAMEA4744295	ERR2653177	2012
PRJEB27366	SAMEA4744296	ERR2653178	2012
PRJEB27366	SAMEA4744297	ERR2653179	2012
PRJEB27366	SAMEA4744185	ERR2652938	1987
PRJEB27366	SAMEA4744186	ERR2652939	1987
PRJEB27366	SAMEA4744198	ERR2652950	1987
PRJEB27366	SAMEA4744209	ERR2652961	1987
PRJEB27366	SAMEA4744181	ERR2652934	1988
PRJEB27366	SAMEA4744172	ERR2652929	1989
PRJEB27366	SAMEA4744187	ERR2652940	1989
PRJEB27366	SAMEA4744216	ERR2652969	1989
PRJEB27366	SAMEA4744219	ERR2652972	1989
PRJEB27366	SAMEA4744193	ERR2652946	1990
PRJEB27366	SAMEA4744178	ERR2652931	1991
PRJEB27366	SAMEA4744195	ERR2652948	1991
PRJEB27366	SAMEA4744208	ERR2652960	1992
PRJEB27366	SAMEA4744175	ERR2652927	1993
PRJEB27366	SAMEA4744184	ERR2652937	1993
PRJEB27366	SAMEA4744196	ERR2652952	1993
PRJEB27366	SAMEA4744212	ERR2652965	1994
PRJEB27366	SAMEA4744222	ERR2652975	1994
PRJEB27366	SAMEA4744180	ERR2652933	1995
PRJEB27366	SAMEA4744183	ERR2652936	1995
PRJEB27366	SAMEA4744190	ERR2652943	1995
PRJEB27366	SAMEA4744199	ERR2652951	1995
PRJEB27366	SAMEA4744174	ERR2652926	1996
PRJEB27366	SAMEA4744189	ERR2652942	1996
PRJEB27366	SAMEA4744213	ERR2652966	1996
PRJEB27366	SAMEA4744177	ERR2652930	1997
PRJEB27366	SAMEA4744179	ERR2652932	1998
PRJEB27366	SAMEA4744188	ERR2652941	1999
PRJEB27366	SAMEA4744194	ERR2652947	1999
PRJEB27366	SAMEA4744214	ERR2652967	1999
PRJEB27366	SAMEA4744221	ERR2652974	1999
PRJEB27366	SAMEA4744217	ERR2652970	2000
PRJEB27366	SAMEA4744218	ERR2652971	2000
PRJEB27366	SAMEA4744220	ERR2652973	2000
PRJEB27366	SAMEA4744182	ERR2652935	2001
PRJEB27366	SAMEA4744191	ERR2652944	2001
PRJEB27366	SAMEA4744197	ERR2652949	2001
PRJEB27366	SAMEA4744207	ERR2652964	2001
PRJEB27366	SAMEA4744201	ERR2652954	2002
PRJEB27366	SAMEA4744202	ERR2652955	2002
PRJEB27366	SAMEA4744215	ERR2652968	2002
PRJEB27366	SAMEA4744192	ERR2652945	2003
PRJEB27366	SAMEA4744203	ERR2652956	2003
PRJEB27366	SAMEA4744176	ERR2652928	2004
PRJEB27366	SAMEA4744169	ERR2652922	1997
PRJEB27366	SAMEA4744164	ERR2652918	1998
PRJEB27366	SAMEA4744161	ERR2652915	1999
PRJEB27366	SAMEA4744162	ERR2652916	1999
PRJEB27366	SAMEA4744167	ERR2652921	1999
PRJEB27366	SAMEA4744165	ERR2652919	2001
PRJEB27366	SAMEA4744170	ERR2652923	2002
PRJEB27366	SAMEA4744171	ERR2652924	2004
PRJEB27366	SAMEA4744163	ERR2652917	2005
PRJEB27366	SAMEA4744166	ERR2652920	2009
PRJEB27366	SAMEA4744160	ERR2652914	2010
PRJEB27802	SAMEA4791118	ERR2704709	2011
PRJEB27802	SAMEA4791106	ERR2704700	2011
PRJEB27802	SAMEA4791113	ERR2704689	1991
PRJEB27847	SAMEA4798870	ERR2707155	2008
PRJEB2794	SAMEA1556511	ERR181858	2010
PRJEB29446	SAMEA5056363	ERR2864225	2015
PRJEB29446	SAMEA5056418	ERR2864241	2017
PRJEB29446	SAMEA5157174	ERR2984797	2018
PRJEB6273	SAMEA2534888	ERR552764	2009
PRJEB6273	SAMEA2534740	ERR552572	2009
PRJEB6273	SAMEA2534447	ERR552150	2009
PRJEB6273	SAMEA2534476	ERR552193	2009
PRJEB6273	SAMEA2534628	ERR552405	2009
PRJEB6273	SAMEA2534679	ERR552484	2009
PRJEB6273	SAMEA2534689	ERR552496	2009
PRJEB6273	SAMEA2534718	ERR552540	2009
PRJEB6273	SAMEA2534767	ERR552612	2009
PRJEB6273	SAMEA2535221	ERR553221	2009
PRJEB6273	SAMEA2535229	ERR553230	2009
PRJEB6273	SAMEA2535241	ERR553242	2009
PRJEB6273	SAMEA2534323	ERR551969	2009
PRJEB6273	SAMEA2534868	ERR552745	2009
PRJEB6273	SAMEA2534685	ERR552491	2010
PRJEB6273	SAMEA2534878	ERR552754	2010
PRJEB6273	SAMEA2535331	ERR553357	2010
PRJEB6273	SAMEA2533437	ERR550741	2011
PRJEB6273	SAMEA2533526	ERR550861	2011
PRJEB6273	SAMEA2533635	ERR551014	2012
PRJEB6273	SAMEA2533830	ERR551280	2012
PRJEB6273	SAMEA2534008	ERR551536	2012
PRJEB6273	SAMEA2534394	ERR552070	2012
PRJEB6273	SAMEA2534428	ERR552124	2012
PRJEB7669	SAMEA3231738	ERR760890	1998
PRJEB7669	SAMEA3231553	ERR757180	2001
PRJEB7669	SAMEA3231568	ERR760814	2002
PRJEB7669	SAMEA3231607	ERR760853	2003
PRJEB7669	SAMEA3231688	ERR760759	2006
PRJEB8689	SAMEA3281362	ERR772255	2001
PRJEB8689	SAMEA3281359	ERR772254	2002
PRJEB8689	SAMEA3281368	ERR776665	2004
PRJEB8689	SAMEA3281378	ERR776459	2005
PRJEB8689	SAMEA3281384	ERR772259	2007
PRJEB9545	SAMEA2534046	ERR551583	2011
PRJEB9545	SAMEA2535138	ERR553103	2011
PRJEB9545	SAMEA2533422	ERR550723	2011
PRJEB9545	SAMEA2534296	ERR551929	2011
PRJEB9545	SAMEA2535104	ERR553057	2011
PRJEB9545	SAMEA2534710	ERR552529	2011
PRJEB9545	SAMEA2533477	ERR550798	2011
PRJEB9545	SAMEA2534475	ERR552192	2011
PRJEB9545	SAMEA2534051	ERR551590	2011
PRJEB9545	SAMEA2535228	ERR553229	2011
PRJEB9545	SAMEA2535176	ERR553151	2011
PRJEB9545	SAMEA2533986	ERR551502	2011
PRJEB9545	SAMEA2535292	ERR553306	2011
PRJEB9545	SAMEA2534215	ERR551820	2011
PRJEB9545	SAMEA2534999	ERR552919	2011
PRJEB9545	SAMEA2535302	ERR553317	2011
PRJEB9545	SAMEA2533694	ERR551092	2011
PRJEB9545	SAMEA2533882	ERR551354	2011
PRJEB9545	SAMEA2533677	ERR551073	2011
PRJEB9545	SAMEA2533927	ERR551416	2011
PRJEB9545	SAMEA2534317	ERR551961	2011
PRJEB9545	SAMEA2533495	ERR550819	2011
PRJEB9545	SAMEA2534310	ERR551950	2011
PRJEB9545	SAMEA2533808	ERR551253	2011
PRJEB9545	SAMEA2534049	ERR551587	2011
PRJEB9545	SAMEA2534686	ERR552492	2011
PRJEB9545	SAMEA2533461	ERR550775	2011
PRJEB9545	SAMEA2533347	ERR550622	2011
PRJEB9545	SAMEA2534753	ERR552592	2011
PRJEB9545	SAMEA2533578	ERR550939	2011
PRJEB9545	SAMEA2535343	ERR553370	2011
PRJEB9545	SAMEA2533891	ERR551367	2011
PRJEB9545	SAMEA2533401	ERR550697	2011
PRJEB9545	SAMEA2533652	ERR551039	2011
PRJEB9545	SAMEA2534057	ERR551597	2011
PRJEB9545	SAMEA2535352	ERR553380	2011
PRJEB9545	SAMEA2534206	ERR551808	2011
PRJEB9545	SAMEA2535062	ERR553004	2011
PRJEB9545	SAMEA2534655	ERR552448	2011
PRJEB9545	SAMEA2534116	ERR551685	2011
PRJEB9545	SAMEA2534782	ERR552634	2011
PRJEB9545	SAMEA2533540	ERR550879	2011
PRJEB9545	SAMEA2534119	ERR551687	2011
PRJEB9545	SAMEA2535139	ERR553104	2011
PRJEB9545	SAMEA2535127	ERR553087	2011
PRJEB9545	SAMEA2533886	ERR551359	2011
PRJEB9545	SAMEA2535301	ERR553316	2011
PRJEB9545	SAMEA2534970	ERR552869	2011
PRJEB9545	SAMEA2533919	ERR551404	2011
PRJEB9545	SAMEA2535091	ERR553041	2011
PRJNA190927	SAMN01925614	SRR833173	2010
PRJNA190928	SAMN01925615	SRR833059	2010
PRJNA190930	SAMN01925617	SRR833078	2010
PRJNA190931	SAMN01925618	SRR833077	2010
PRJNA190932	SAMN01925619	SRR833064	2010
PRJNA190947	SAMN01925633	SRR833040	2010
PRJNA190948	SAMN01925634	SRR833191	2010
PRJNA190950	SAMN01925636	SRR833058	2010
PRJNA190952	SAMN01925638	SRR833115	2010
PRJNA190953	SAMN01925639	SRR847800	2010
PRJNA190954	SAMN01925640	SRR847796	2010
PRJNA190955	SAMN01925641	SRR847787	2010
PRJNA190959	SAMN01925645	SRR847790	2010
PRJNA190961	SAMN01925647	SRR847803	2010
PRJNA190964	SAMN01925650	SRR847778	2011
PRJNA190965	SAMN01925651	SRR847794	2011
PRJNA190966	SAMN01925652	SRR847797	2011
PRJNA190967	SAMN01925653	SRR847792	2011
PRJNA190968	SAMN01925654	SRR847788	2011
PRJNA190971	SAMN01925657	SRR847775	2011
PRJNA190972	SAMN01925658	SRR847776	2011
PRJNA190973	SAMN01925659	SRR847789	2011
PRJNA190974	SAMN01925660	SRR847779	2011
PRJNA190975	SAMN01925661	SRR847783	2011
PRJNA190977	SAMN01925663	SRR847793	2011
PRJNA190980	SAMN01925666	SRR847785	2011
PRJNA190981	SAMN01925667	SRR847777	2011
PRJNA190982	SAMN01925668	SRR847801	2011
PRJNA190983	SAMN01925669	SRR847782	2011
PRJNA190984	SAMN01925670	SRR847791	2011
PRJNA190989	SAMN01925675	SRR847781	2011
PRJNA190990	SAMN01925676	SRR847795	2011
PRJNA190998	SAMN01925684	SRR847802	2011
PRJNA190999	SAMN01925685	SRR847798	2012
PRJNA191000	SAMN01925686	SRR847784	2011
PRJNA191003	SAMN01925689	SRR847780	2012
PRJNA198103	SAMN02053741	SRR833149	2008
PRJNA198106	SAMN02053744	SRR833105	2008
PRJNA198108	SAMN02053746	SRR833037	2008
PRJNA198109	SAMN02053747	SRR833111	2008
PRJNA198110	SAMN02053748	SRR833144	2008
PRJNA198111	SAMN02053749	SRR833164	2008
PRJNA198112	SAMN02053750	SRR833146	2008
PRJNA198113	SAMN02053751	SRR833163	2008
PRJNA198115	SAMN02053753	SRR833131	2008
PRJNA198116	SAMN02053754	SRR833188	2008
PRJNA198116	SAMN02053754	SRR833028	2008
PRJNA198117	SAMN02053755	SRR832997	2008
PRJNA198119	SAMN02053757	SRR832978	2008
PRJNA198120	SAMN02053758	SRR833175	2008
PRJNA198124	SAMN02053762	SRR833150	2008
PRJNA198125	SAMN02053763	SRR832986	2008
PRJNA198126	SAMN02053764	SRR833174	2008
PRJNA198127	SAMN02053765	SRR833056	2008
PRJNA198129	SAMN02053767	SRR833031	2008
PRJNA198130	SAMN02053768	SRR833140	2008
PRJNA198131	SAMN02053769	SRR833011	2008
PRJNA198132	SAMN02053770	SRR833053	2008
PRJNA198133	SAMN02053771	SRR833117	2008
PRJNA198137	SAMN02053775	SRR833119	2008
PRJNA198139	SAMN02053777	SRR833120	2008
PRJNA198140	SAMN02053778	SRR833065	2008
PRJNA198143	SAMN02053781	SRR833137	2009
PRJNA198144	SAMN02053782	SRR833184	2009
PRJNA198145	SAMN02053783	SRR833194	2009
PRJNA198147	SAMN02053785	SRR958195	2009
PRJNA198148	SAMN02053786	SRR833046	2009
PRJNA198149	SAMN02053787	SRR833122	2009
PRJNA198152	SAMN02053790	SRR832988	2009
PRJNA198153	SAMN02053791	SRR833151	2009
PRJNA198155	SAMN02053793	SRR833179	2010
PRJNA198156	SAMN02053794	SRR833044	2010
PRJNA198158	SAMN02053796	SRR833091	2010
PRJNA198159	SAMN02053797	SRR833134	2010
PRJNA198163	SAMN02053801	SRR833124	2010
PRJNA198167	SAMN02053803	SRR833097	2010
PRJNA198168	SAMN02053804	SRR833196	2010
PRJNA198169	SAMN02053805	SRR832995	2010
PRJNA198170	SAMN02053806	SRR833177	2010
PRJNA198172	SAMN02053807	SRR833086	2010
PRJNA198173	SAMN02053808	SRR833084	2010
PRJNA198176	SAMN02053811	SRR833015	2008
PRJNA198178	SAMN02053813	SRR958201	2008
PRJNA198181	SAMN02053816	SRR958210	2008
PRJNA198182	SAMN02053817	SRR958216	2008
PRJNA198184	SAMN02053819	SRR958221	2008
PRJNA198185	SAMN02053820	SRR958224	2008
PRJNA211694	SAMN02231161	SRR1049970	2012
PRJNA218241	SAMN02350424	SRR1011465	2013
PRJNA218273	SAMN02350456	SRR1140927	2013
PRJNA218277	SAMN02350460	SRR1140946	2013
PRJNA218278	SAMN02350461	SRR1140953	2013
PRJNA218280	SAMN02350463	SRR1140930	2013
PRJNA218288	SAMN02350471	SRR1140934	2013
PRJNA218289	SAMN02350472	SRR1140965	2013
PRJNA218291	SAMN02350474	SRR1140899	2013
PRJNA218292	SAMN02350475	SRR1140932	2013
PRJNA218293	SAMN02350476	SRR1140952	2013
PRJNA218294	SAMN02350477	SRR1140944	2013
PRJNA218296	SAMN02350479	SRR1140936	2013
PRJNA218297	SAMN02350480	SRR1140941	2013
PRJNA218298	SAMN02350481	SRR1140949	2013
PRJNA218300	SAMN02350483	SRR1140951	2013
PRJNA218301	SAMN02350484	SRR1140945	2013
PRJNA218302	SAMN02350485	SRR1140960	2013
PRJNA218303	SAMN02350486	SRR1140955	2013
PRJNA218304	SAMN02350487	SRR1140938	2013
PRJNA218305	SAMN02350488	SRR1140958	2013
PRJNA218306	SAMN02350489	SRR1140929	2013
PRJNA218307	SAMN02350490	SRR1140926	2013
PRJNA218308	SAMN02350491	SRR1140957	2013
PRJNA218309	SAMN02350492	SRR1140924	2013
PRJNA218310	SAMN02350493	SRR1140954	2013
PRJNA218311	SAMN02350494	SRR1140962	2013
PRJNA218312	SAMN02350495	SRR1140966	2013
PRJNA219772	SAMN02360567	SRR1013576	2011
PRJNA223541	SAMN02380986	SRR1049572	2009
PRJNA223550	SAMN02380995	SRR1140578	2010
PRJNA223586	SAMN02381031	SRR1049685	2009
PRJNA227149	SAMN02400339	SRR1047971	1995
PRJNA229274	SAMN02414909	SRR1163320	2008
PRJNA229275	SAMN02414910	SRR1146374	2008
PRJNA229288	SAMN02414923	SRR1163300	2009
PRJNA229647	SAMN02419607	SRR1172313	2013
PRJNA229678	SAMN02419637	SRR1162997	2013
PRJNA235397	SAMN02585887	SRR1175028	2012
PRJNA235399	SAMN02585889	SRR1180424	2013
PRJNA235400	SAMN02585890	SRR1183000	2013
PRJNA235402	SAMN02585892	SRR1180443	2013
PRJNA235407	SAMN02585897	SRR1180417	2013
PRJNA235408	SAMN02585898	SRR1183073	2013
PRJNA235410	SAMN02585900	SRR1183074	2013
PRJNA235412	SAMN02585902	SRR1183053	2013
PRJNA235415	SAMN02585905	SRR1183119	2013
PRJNA235416	SAMN02585906	SRR1172888	2013
PRJNA235433	SAMN02585923	SRR1182981	2013
PRJNA235435	SAMN02585925	SRR1180371	2013
PRJNA235437	SAMN02585927	SRR1182986	2013
PRJNA235438	SAMN02585928	SRR1183017	2013
PRJNA235440	SAMN02585930	SRR1180376	2013
PRJNA235441	SAMN02585931	SRR1175301	2013
PRJNA235442	SAMN02585932	SRR1180439	2013
PRJNA235444	SAMN02585934	SRR1180368	2013
PRJNA235447	SAMN02585937	SRR1175303	2013
PRJNA235454	SAMN02585944	SRR1180372	2013
PRJNA235459	SAMN02585949	SRR1183081	2013
PRJNA235460	SAMN02585950	SRR1180428	2013
PRJNA235464	SAMN02585954	SRR1183066	2013
PRJNA235465	SAMN02585955	SRR1180349	2013
PRJNA235467	SAMN02585957	SRR1183042	2013
PRJNA235469	SAMN02585959	SRR1180433	2013
PRJNA235470	SAMN02585960	SRR1180403	2013
PRJNA235471	SAMN02585961	SRR1183124	2013
PRJNA235472	SAMN02585962	SRR1180395	2013
PRJNA235473	SAMN02585963	SRR1183090	2013
PRJNA235474	SAMN02585964	SRR1180422	2013
PRJNA235475	SAMN02585965	SRR1180429	2013
PRJNA235476	SAMN02585966	SRR1180392	2013
PRJNA235477	SAMN02585967	SRR1180362	2012
PRJNA235478	SAMN02585968	SRR1183146	2013
PRJNA235479	SAMN02585969	SRR1183035	2013
PRJNA235480	SAMN02585970	SRR1183001	2013
PRJNA235481	SAMN02585971	SRR1183131	2013
PRJNA235482	SAMN02585972	SRR1180419	2013
PRJNA235483	SAMN02585973	SRR1183101	2013
PRJNA235484	SAMN02585974	SRR1180436	2013
PRJNA235486	SAMN02585976	SRR1183008	2013
PRJNA235487	SAMN02585977	SRR1183125	2013
PRJNA235488	SAMN02585978	SRR1180445	2013
PRJNA235491	SAMN02585981	SRR1173101	2013
PRJNA235493	SAMN02585983	SRR1175329	2013
PRJNA235495	SAMN02585985	SRR1173119	2013
PRJNA235496	SAMN02585986	SRR1184361	2013
PRJNA235497	SAMN02585987	SRR1184304	2013
PRJNA235498	SAMN02585988	SRR1172753	2013
PRJNA235502	SAMN02585992	SRR1184339	2013
PRJNA235503	SAMN02585993	SRR1184371	2013
PRJNA235506	SAMN02585996	SRR1184325	2013
PRJNA235507	SAMN02585997	SRR1184293	2013
PRJNA235510	SAMN02586000	SRR1184309	2013
PRJNA235511	SAMN02586001	SRR1184347	2013
PRJNA235512	SAMN02586002	SRR1184385	2013
PRJNA235513	SAMN02586003	SRR1184351	2013
PRJNA235514	SAMN02586004	SRR1184317	2013
PRJNA235516	SAMN02586006	SRR1184298	2013
PRJNA235517	SAMN02586007	SRR1184362	2013
PRJNA235519	SAMN02586009	SRR1184374	2013
PRJNA235521	SAMN02586011	SRR1184310	2013
PRJNA235523	SAMN02586013	SRR1184381	2013
PRJNA235524	SAMN02586014	SRR1184299	2013
PRJNA235525	SAMN02586015	SRR1184354	2013
PRJNA235526	SAMN02586016	SRR1172935	2013
PRJNA235527	SAMN02586017	SRR1184300	2013
PRJNA235528	SAMN02586018	SRR1184301	2013
PRJNA235529	SAMN02586019	SRR1184340	2013
PRJNA235531	SAMN02586021	SRR1184355	2013
PRJNA235532	SAMN02586022	SRR1184389	2013
PRJNA235533	SAMN02586023	SRR1175305	2013
PRJNA235534	SAMN02586024	SRR1184363	2013
PRJNA235535	SAMN02586025	SRR1184352	2013
PRJNA235537	SAMN02586027	SRR1172836	2013
PRJNA235539	SAMN02586029	SRR1173167	2013
PRJNA235540	SAMN02586030	SRR1184348	2013
PRJNA235542	SAMN02586032	SRR1184356	2013
PRJNA235543	SAMN02586033	SRR1184345	2013
PRJNA235544	SAMN02586034	SRR1184305	2013
PRJNA235546	SAMN02586036	SRR1184372	2013
PRJNA235547	SAMN02586037	SRR1184384	2013
PRJNA235549	SAMN02586039	SRR1184341	2013
PRJNA235550	SAMN02586040	SRR1184375	2013
PRJNA235551	SAMN02586041	SRR1184331	2013
PRJNA235552	SAMN02586042	SRR1184295	2013
PRJNA235555	SAMN02586045	SRR1184328	2013
PRJNA235559	SAMN02586049	SRR1184377	2013
PRJNA235560	SAMN02586050	SRR1184319	2013
PRJNA235561	SAMN02586051	SRR1184306	2013
PRJNA235564	SAMN02586054	SRR1184313	2013
PRJNA235567	SAMN02586057	SRR1184336	2013
PRJNA235568	SAMN02586058	SRR1184314	2013
PRJNA235569	SAMN02586059	SRR1184359	2013
PRJNA235570	SAMN02586060	SRR1184368	2013
PRJNA235571	SAMN02586061	SRR1184315	2013
PRJNA235573	SAMN02586063	SRR1184337	2013
PRJNA235574	SAMN02586064	SRR1184360	2013
PRJNA235575	SAMN02586065	SRR1184333	2013
PRJNA235576	SAMN02586066	SRR1184320	2013
PRJNA235578	SAMN02586068	SRR1184366	2013
PRJNA235579	SAMN02586069	SRR1184342	2013
PRJNA235580	SAMN02586070	SRR1184382	2013
PRJNA235581	SAMN02586071	SRR1175354	2013
PRJNA235584	SAMN02586074	SRR1172793	2013
PRJNA235585	SAMN02586075	SRR1175307	2013
PRJNA235589	SAMN02586079	SRR1180369	2013
PRJNA235590	SAMN02586080	SRR1180379	2013
PRJNA235591	SAMN02586081	SRR1183043	2013
PRJNA235592	SAMN02586082	SRR1180364	2013
PRJNA235594	SAMN02586084	SRR1180388	2013
PRJNA235595	SAMN02586085	SRR1180407	2013
PRJNA235597	SAMN02586087	SRR1184297	2013
PRJNA235600	SAMN02586090	SRR1184378	2013
PRJNA235602	SAMN02586092	SRR1184316	2013
PRJNA235603	SAMN02586093	SRR1184324	2013
PRJNA235604	SAMN02586094	SRR1184367	2013
PRJNA235607	SAMN02586097	SRR1184321	2013
PRJNA235609	SAMN02586099	SRR1184334	2013
PRJNA235610	SAMN02586100	SRR1184327	2013
PRJNA235611	SAMN02586101	SRR1184369	2013
PRJNA235612	SAMN02586102	SRR1184335	2013
PRJNA235614	SAMN02586104	SRR1184326	2013
PRJNA235615	SAMN02585888	SRR1173492	2013
PRJNA240330	SAMN03161677	SRR1640321	1996
PRJNA240330	SAMN03161681	SRR1640335	1999
PRJNA240330	SAMN02671162	SRR1190477	2007
PRJNA240330	SAMN02671115	SRR1187983	2011
PRJNA240330	SAMN02671079	SRR1187082	2012
PRJNA240330	SAMN02671118	SRR1188084	2012
PRJNA240330	SAMN02671148	SRR1188459	2012
PRJNA240330	SAMN02671169	SRR1191546	2012
PRJNA240330	SAMN03161704	SRR1640566	2012
PRJNA240330	SAMN03161718	SRR1640711	2013
PRJNA282721	SAMN03649013	SRR2101766	2013
PRJNA282721	SAMN03648375	SRR2101128	2009
PRJNA302362	SAMN09099747	SRR7070549	2016
PRJNA302362	SAMN09100060	SRR7069909	2017
PRJNA305082	SAMN04320975	SRR3055712	1994
PRJNA305082	SAMN04320428	SRR3055711	1996
PRJNA305082	SAMN04320976	SRR3055713	2005
PRJNA305082	SAMN04320977	SRR3055714	2005
PRJNA305082	SAMN04320981	SRR3055718	2005
PRJNA305082	SAMN04320982	SRR3055719	2005
PRJNA305082	SAMN04320980	SRR3055717	2006
PRJNA355614	SAMN06056000	SRR5074142	2008
PRJNA355614	SAMN06056003	SRR5074075	2008
PRJNA355614	SAMN06056009	SRR5074111	2008
PRJNA355614	SAMN06056014	SRR5074187	2008
PRJNA355614	SAMN06056015	SRR5074141	2008
PRJNA355614	SAMN06056032	SRR5074102	2008
PRJNA355614	SAMN06092630	SRR5067392	2009
PRJNA355614	SAMN06092631	SRR5067615	2009
PRJNA355614	SAMN06092674	SRR5067373	2009
PRJNA355614	SAMN06055402	SRR5073561	2009
PRJNA355614	SAMN06055404	SRR5073580	2009
PRJNA355614	SAMN06055416	SRR5073785	2009
PRJNA355614	SAMN06055447	SRR5073565	2009
PRJNA355614	SAMN06055456	SRR5073896	2009
PRJNA355614	SAMN06055472	SRR5073887	2009
PRJNA355614	SAMN06055478	SRR5073871	2009
PRJNA355614	SAMN06055479	SRR5073733	2009
PRJNA355614	SAMN06055481	SRR5073502	2009
PRJNA355614	SAMN06055483	SRR5073729	2009
PRJNA355614	SAMN06055527	SRR5073715	2009
PRJNA355614	SAMN06055543	SRR5073877	2009
PRJNA355614	SAMN06055550	SRR5073572	2009
PRJNA355614	SAMN06055563	SRR5073979	2009
PRJNA355614	SAMN06055564	SRR5073640	2009
PRJNA355614	SAMN06055578	SRR5073566	2009
PRJNA355614	SAMN06055582	SRR5073908	2009
PRJNA355614	SAMN06055599	SRR5073855	2009
PRJNA355614	SAMN06055603	SRR5073876	2009
PRJNA355614	SAMN06055607	SRR5073781	2009
PRJNA355614	SAMN06055614	SRR5073989	2009
PRJNA355614	SAMN06055627	SRR5073620	2009
PRJNA355614	SAMN06055630	SRR5073934	2009
PRJNA355614	SAMN06055640	SRR5073957	2009
PRJNA355614	SAMN06055647	SRR5073693	2009
PRJNA355614	SAMN06055676	SRR5073947	2009
PRJNA355614	SAMN06055677	SRR5073609	2009
PRJNA355614	SAMN06055686	SRR5073811	2009
PRJNA355614	SAMN06055687	SRR5073788	2009
PRJNA355614	SAMN06055690	SRR5073837	2009
PRJNA355614	SAMN06055691	SRR5073784	2009
PRJNA355614	SAMN06055698	SRR5073746	2009
PRJNA355614	SAMN06055699	SRR5073553	2009
PRJNA355614	SAMN06055703	SRR5073825	2009
PRJNA355614	SAMN06055710	SRR5073894	2009
PRJNA355614	SAMN06055719	SRR5073700	2009
PRJNA355614	SAMN06055721	SRR5073897	2009
PRJNA355614	SAMN06055723	SRR5073960	2009
PRJNA355614	SAMN06055724	SRR5073765	2009
PRJNA355614	SAMN06055725	SRR5073827	2009
PRJNA355614	SAMN06055727	SRR5073817	2009
PRJNA355614	SAMN06055729	SRR5073842	2009
PRJNA355614	SAMN06055750	SRR5073556	2009
PRJNA355614	SAMN06055751	SRR5073978	2009
PRJNA355614	SAMN06055760	SRR5073981	2009
PRJNA355614	SAMN06055765	SRR5073910	2009
PRJNA355614	SAMN06055767	SRR5073529	2009
PRJNA355614	SAMN06055782	SRR5073624	2009
PRJNA355614	SAMN06055783	SRR5073688	2009
PRJNA355614	SAMN06055787	SRR5073804	2009
PRJNA355614	SAMN06055793	SRR5073991	2009
PRJNA355614	SAMN06055797	SRR5073966	2009
PRJNA355614	SAMN06055804	SRR5073805	2009
PRJNA355614	SAMN06055811	SRR5073950	2009
PRJNA355614	SAMN06055822	SRR5073516	2009
PRJNA355614	SAMN06055834	SRR5073711	2009
PRJNA355614	SAMN06055839	SRR5073999	2009
PRJNA355614	SAMN06055846	SRR5073770	2009
PRJNA355614	SAMN06055847	SRR5073940	2009
PRJNA355614	SAMN06055855	SRR5073627	2009
PRJNA355614	SAMN06055884	SRR5073675	2009
PRJNA355614	SAMN06055892	SRR5073623	2009
PRJNA355614	SAMN06055908	SRR5074192	2009
PRJNA355614	SAMN06055913	SRR5074109	2009
PRJNA355614	SAMN06055914	SRR5074178	2009
PRJNA355614	SAMN06055923	SRR5074072	2009
PRJNA355614	SAMN06055950	SRR5074190	2009
PRJNA355614	SAMN06056008	SRR5074165	2009
PRJNA355614	SAMN06091935	SRR5065276	2010
PRJNA355614	SAMN06091967	SRR5065463	2010
PRJNA355614	SAMN06091968	SRR5065639	2010
PRJNA355614	SAMN06092000	SRR5065490	2010
PRJNA355614	SAMN06092005	SRR5065399	2010
PRJNA355614	SAMN06092013	SRR5065244	2010
PRJNA355614	SAMN06092028	SRR5065455	2010
PRJNA355614	SAMN06092030	SRR5065622	2010
PRJNA355614	SAMN06092035	SRR5065279	2010
PRJNA355614	SAMN06092036	SRR5065629	2010
PRJNA355614	SAMN06092052	SRR5065454	2010
PRJNA355614	SAMN06092065	SRR5065493	2010
PRJNA355614	SAMN06092073	SRR5065268	2010
PRJNA355614	SAMN06092074	SRR5065233	2010
PRJNA355614	SAMN06092093	SRR5065636	2010
PRJNA355614	SAMN06092101	SRR5065323	2010
PRJNA355614	SAMN06092105	SRR5065657	2010
PRJNA355614	SAMN06092128	SRR5065492	2010
PRJNA355614	SAMN06092134	SRR5065597	2010
PRJNA355614	SAMN06092138	SRR5065542	2010
PRJNA355614	SAMN06092146	SRR5065540	2010
PRJNA355614	SAMN06092165	SRR5065295	2010
PRJNA355614	SAMN06092166	SRR5065203	2010
PRJNA355614	SAMN06092170	SRR5065230	2010
PRJNA355614	SAMN06092175	SRR5065698	2010
PRJNA355614	SAMN06092180	SRR5065223	2010
PRJNA355614	SAMN06092218	SRR5067382	2010
PRJNA355614	SAMN06092219	SRR5067284	2010
PRJNA355614	SAMN06092224	SRR5067463	2010
PRJNA355614	SAMN06092235	SRR5067225	2010
PRJNA355614	SAMN06092247	SRR5067685	2010
PRJNA355614	SAMN06092248	SRR5067274	2010
PRJNA355614	SAMN06092249	SRR5067602	2010
PRJNA355614	SAMN06092250	SRR5067634	2010
PRJNA355614	SAMN06092251	SRR5067508	2010
PRJNA355614	SAMN06092257	SRR5067377	2010
PRJNA355614	SAMN06092272	SRR5067671	2010
PRJNA355614	SAMN06092276	SRR5067625	2010
PRJNA355614	SAMN06092288	SRR5067680	2010
PRJNA355614	SAMN06092303	SRR5067621	2010
PRJNA355614	SAMN06092314	SRR5067559	2010
PRJNA355614	SAMN06092341	SRR5067224	2010
PRJNA355614	SAMN06092348	SRR5067473	2010
PRJNA355614	SAMN06092349	SRR5067407	2010
PRJNA355614	SAMN06092350	SRR5067355	2010
PRJNA355614	SAMN06092363	SRR5067358	2010
PRJNA355614	SAMN06092366	SRR5067287	2010
PRJNA355614	SAMN06092368	SRR5067652	2010
PRJNA355614	SAMN06092370	SRR5067515	2010
PRJNA355614	SAMN06092391	SRR5067303	2010
PRJNA355614	SAMN06092395	SRR5067578	2010
PRJNA355614	SAMN06092398	SRR5067575	2010
PRJNA355614	SAMN06092411	SRR5067398	2010
PRJNA355614	SAMN06092420	SRR5067361	2010
PRJNA355614	SAMN06092426	SRR5067363	2010
PRJNA355614	SAMN06092448	SRR5067435	2010
PRJNA355614	SAMN06092468	SRR5067395	2010
PRJNA355614	SAMN06092473	SRR5067384	2010
PRJNA355614	SAMN06092482	SRR5067281	2010
PRJNA355614	SAMN06092491	SRR5067577	2010
PRJNA355614	SAMN06092524	SRR5067622	2010
PRJNA355614	SAMN06092551	SRR5067263	2010
PRJNA355614	SAMN06092557	SRR5067389	2010
PRJNA355614	SAMN06092579	SRR5067507	2010
PRJNA355614	SAMN06092592	SRR5067656	2010
PRJNA355614	SAMN06092597	SRR5067459	2010
PRJNA355614	SAMN06092605	SRR5067534	2010
PRJNA355614	SAMN06092615	SRR5067589	2010
PRJNA355614	SAMN06092622	SRR5067418	2010
PRJNA355614	SAMN06092625	SRR5067267	2010
PRJNA355614	SAMN06092645	SRR5067569	2010
PRJNA355614	SAMN06092654	SRR5067415	2010
PRJNA355614	SAMN06092662	SRR5067427	2010
PRJNA355614	SAMN06092665	SRR5067394	2010
PRJNA355614	SAMN06092666	SRR5067604	2010
PRJNA355614	SAMN06092685	SRR5067709	2010
PRJNA355614	SAMN06091711	SRR5065225	2011
PRJNA355614	SAMN06091721	SRR5065416	2011
PRJNA355614	SAMN06091725	SRR5065335	2011
PRJNA355614	SAMN06091730	SRR5065239	2011
PRJNA355614	SAMN06091738	SRR5065316	2011
PRJNA355614	SAMN06091748	SRR5065690	2011
PRJNA355614	SAMN06091759	SRR5065701	2011
PRJNA355614	SAMN06091773	SRR5065252	2011
PRJNA355614	SAMN06091779	SRR5065396	2011
PRJNA355614	SAMN06091790	SRR5065659	2011
PRJNA355614	SAMN06091799	SRR5065476	2011
PRJNA355614	SAMN06091801	SRR5065417	2011
PRJNA355614	SAMN06091805	SRR5065263	2011
PRJNA355614	SAMN06091808	SRR5065329	2011
PRJNA355614	SAMN06091823	SRR5065248	2011
PRJNA355614	SAMN06091827	SRR5065206	2011
PRJNA355614	SAMN06091833	SRR5065539	2011
PRJNA355614	SAMN06091834	SRR5065214	2011
PRJNA355614	SAMN06091850	SRR5065577	2011
PRJNA355614	SAMN06091852	SRR5065517	2011
PRJNA355614	SAMN06091859	SRR5065578	2011
PRJNA355614	SAMN06091879	SRR5065246	2011
PRJNA355614	SAMN06091880	SRR5065571	2011
PRJNA355614	SAMN06091894	SRR5065374	2011
PRJNA355614	SAMN06091900	SRR5065602	2011
PRJNA355614	SAMN06091905	SRR5065408	2011
PRJNA355614	SAMN06091914	SRR5065267	2011
PRJNA355614	SAMN06091917	SRR5065508	2011
PRJNA355614	SAMN06091925	SRR5065649	2011
PRJNA355614	SAMN06091942	SRR5065363	2011
PRJNA355614	SAMN06091946	SRR5065254	2011
PRJNA355614	SAMN06091954	SRR5065546	2011
PRJNA355614	SAMN06091989	SRR5065677	2011
PRJNA355614	SAMN06091996	SRR5065242	2011
PRJNA355614	SAMN06092049	SRR5065453	2011
PRJNA355614	SAMN06092515	SRR5067674	2011
PRJNA401515	SAMN07659385	SRR6046818	2016
PRJNA413593	SAMN07766049	SRR6152854	2008
PRJNA414758	SAMN07816731	SRR6207275	2012
PRJNA414758	SAMN07816728	SRR6207278	2012
PRJNA414758	SAMN07816726	SRR6207280	2012
PRJNA414758	SAMN07816724	SRR6207282	2012
PRJNA414758	SAMN07816739	SRR6207283	2012
PRJNA414758	SAMN07816735	SRR6207287	2012
PRJNA414758	SAMN07816737	SRR6207289	2012
PRJNA414758	SAMN07816736	SRR6207290	2012
PRJNA414758	SAMN07816742	SRR6207292	2012
PRJNA559528	SAMN12565742	SRR9971303	2013
PRJNA559528	SAMN12565741	SRR9971302	2014
PRJNA559528	SAMN12565740	SRR9971301	2014
PRJNA559528	SAMN12565739	SRR11349211	2015
PRJNA559528	SAMN12565738	SRR11349210	2015
PRJNA559528	SAMN12565737	SRR9971298	2015
PRJNA559528	SAMN12565736	SRR11349209	2015
PRJNA559528	SAMN12565735	SRR9971296	2015
PRJNA559528	SAMN12565734	SRR11349134	2015
PRJNA559528	SAMN12565733	SRR11349133	2015
PRJNA559528	SAMN12565732	SRR9971312	2015
PRJNA559528	SAMN12565731	SRR9971014	2015
PRJNA559528	SAMN12565730	SRR9971003	2015
PRJNA559528	SAMN12565729	SRR11349206	2015
PRJNA559528	SAMN12565728	SRR11349203	2015
PRJNA559528	SAMN12565727	SRR11349186	2016
PRJNA559528	SAMN12565726	SRR11349153	2016
PRJNA559528	SAMN12565725	SRR9971008	2016
PRJNA559528	SAMN12565724	SRR9971310	2016
PRJNA559528	SAMN12565723	SRR11349197	2016
PRJNA559528	SAMN12565722	SRR9971204	2016
PRJNA559528	SAMN12565721	SRR11349195	2016
PRJNA559528	SAMN12565720	SRR9971196	2016
PRJNA559528	SAMN12565719	SRR9971195	2016
PRJNA559528	SAMN12565718	SRR11349194	2016
PRJNA559528	SAMN12565717	SRR9971197	2016
PRJNA559528	SAMN12565716	SRR9971200	2016
PRJNA559528	SAMN12565715	SRR9971199	2016
PRJNA559528	SAMN12565714	SRR11349193	2016
PRJNA559528	SAMN12565713	SRR9971201	2016
PRJNA559528	SAMN12565712	SRR11349192	2016
PRJNA559528	SAMN12565711	SRR9971125	2016
PRJNA559528	SAMN12565710	SRR9971130	2016
PRJNA559528	SAMN12565709	SRR9971131	2016
PRJNA559528	SAMN12565708	SRR9971132	2016
PRJNA559528	SAMN12565707	SRR9971133	2016
PRJNA559528	SAMN12565706	SRR9971126	2016
PRJNA559528	SAMN12565705	SRR9971127	2016
PRJNA559528	SAMN12565704	SRR9971128	2016
PRJNA559528	SAMN12565703	SRR9971129	2016
PRJNA559528	SAMN12565702	SRR9971274	2016
PRJNA559528	SAMN12565701	SRR9971273	2016
PRJNA559528	SAMN12565700	SRR9971278	2016
PRJNA559528	SAMN12565699	SRR11349202	2016
PRJNA559528	SAMN12565698	SRR9971276	2016
PRJNA559528	SAMN12565697	SRR11349201	2016
PRJNA559528	SAMN12565696	SRR11349200	2016
PRJNA559528	SAMN12565695	SRR9971372	2016
PRJNA559528	SAMN12565694	SRR9971280	2016
PRJNA559528	SAMN12565693	SRR11349199	2016
PRJNA559528	SAMN12565692	SRR9971047	2016
PRJNA559528	SAMN12565691	SRR9971046	2016
PRJNA559528	SAMN12565690	SRR11349198	2016
PRJNA559528	SAMN12565689	SRR9971044	2017
PRJNA559528	SAMN12565688	SRR9971043	2017
PRJNA559528	SAMN12565687	SRR9971042	2017
PRJNA559528	SAMN12565686	SRR9971041	2017
PRJNA559528	SAMN12565685	SRR9971040	2017
PRJNA559528	SAMN12565684	SRR9971039	2017
PRJNA559528	SAMN12565683	SRR9971038	2017
PRJNA559528	SAMN12565682	SRR9971360	2017
PRJNA559528	SAMN12565681	SRR9971361	2017
PRJNA559528	SAMN12565680	SRR9971362	2017
PRJNA559528	SAMN12565679	SRR9971363	2017
PRJNA559528	SAMN12565678	SRR9971364	2017
PRJNA559528	SAMN12565677	SRR9971365	2017
PRJNA559528	SAMN12565676	SRR9971366	2017
PRJNA559528	SAMN12565675	SRR9971367	2017
PRJNA559528	SAMN12565674	SRR9971368	2017
PRJNA559528	SAMN12565673	SRR9971369	2017
PRJNA559528	SAMN12565672	SRR9971186	2017
PRJNA559528	SAMN12565671	SRR9971345	2017
PRJNA559528	SAMN12565670	SRR9971188	2017
PRJNA559528	SAMN12565669	SRR9971187	2017
PRJNA559528	SAMN12565668	SRR9971190	2017
PRJNA559528	SAMN12565667	SRR9971189	2017
PRJNA559528	SAMN12565666	SRR9971192	2017
PRJNA559528	SAMN12565665	SRR9971191	2017
PRJNA559528	SAMN12565664	SRR9971194	2017
PRJNA559528	SAMN12565663	SRR9971193	2017
PRJNA559528	SAMN12565662	SRR11349191	2017
PRJNA559528	SAMN12565661	SRR9971056	2017
PRJNA559528	SAMN12565660	SRR9970995	2017
PRJNA559528	SAMN12565659	SRR9970996	2017
PRJNA559528	SAMN12565658	SRR9971057	2017
PRJNA559528	SAMN12565657	SRR9970994	2017
PRJNA559528	SAMN12565656	SRR9970999	2017
PRJNA559528	SAMN12565655	SRR9971000	2017
PRJNA559528	SAMN12565654	SRR9970997	2017
PRJNA559528	SAMN12565653	SRR9970998	2017
PRJNA559528	SAMN12565652	SRR9971168	2017
PRJNA559528	SAMN12565651	SRR9971167	2017
PRJNA559528	SAMN12565650	SRR9971162	2017
PRJNA559528	SAMN12565648	SRR9971160	2017
PRJNA559528	SAMN12565647	SRR9971150	2017
PRJNA559528	SAMN12565646	SRR9971319	2017
PRJNA559528	SAMN12565645	SRR9971315	2017
PRJNA559528	SAMN12565643	SRR9971069	2017
PRJNA559528	SAMN12565642	SRR9971388	2017
PRJNA559528	SAMN12565641	SRR9971389	2017
PRJNA559528	SAMN12565640	SRR9971384	2017
PRJNA559528	SAMN12565639	SRR9971385	2017
PRJNA559528	SAMN12565638	SRR9971386	2017
PRJNA559528	SAMN12565637	SRR9971387	2017
PRJNA559528	SAMN12565636	SRR9971380	2017
PRJNA559528	SAMN12565635	SRR9971381	2017
PRJNA559528	SAMN12565634	SRR9971382	2017
PRJNA559528	SAMN12565633	SRR9971383	2017
PRJNA559528	SAMN12565632	SRR9971245	2017
PRJNA559528	SAMN12565631	SRR9971244	2017
PRJNA559528	SAMN12565630	SRR9971241	2017
PRJNA559528	SAMN12565629	SRR9971240	2017
PRJNA559528	SAMN12565628	SRR9971243	2017
PRJNA559528	SAMN12565627	SRR9971242	2017
PRJNA559528	SAMN12565626	SRR9971237	2017
PRJNA559528	SAMN12565625	SRR9971236	2017
PRJNA559528	SAMN12565624	SRR9971239	2017
PRJNA559528	SAMN12565623	SRR9971238	2017
PRJNA559528	SAMN12565622	SRR9971251	2017
PRJNA559528	SAMN12565621	SRR9971252	2017
PRJNA559528	SAMN12565620	SRR9971185	2017
PRJNA559528	SAMN12565619	SRR9971250	2017
PRJNA559528	SAMN12565618	SRR9971183	2017
PRJNA559528	SAMN12565617	SRR9971184	2017
PRJNA559528	SAMN12565616	SRR9971181	2017
PRJNA559528	SAMN12565615	SRR9971182	2017
PRJNA559528	SAMN12565614	SRR9971179	2017
PRJNA559528	SAMN12565613	SRR9971180	2017
PRJNA559528	SAMN12565612	SRR9971285	2017
PRJNA559528	SAMN12565611	SRR9971284	2017
PRJNA559528	SAMN12565610	SRR9971293	2017
PRJNA559528	SAMN12565609	SRR9971292	2017
PRJNA559528	SAMN12565608	SRR9971291	2017
PRJNA559528	SAMN12565607	SRR9971290	2017
PRJNA559528	SAMN12565606	SRR9971289	2017
PRJNA559528	SAMN12565605	SRR9971288	2017
PRJNA559528	SAMN12565603	SRR9971286	2017
PRJNA559528	SAMN12565602	SRR9971105	2017
PRJNA559528	SAMN12565601	SRR9971106	2017
PRJNA559528	SAMN12565600	SRR9971097	2017
PRJNA559528	SAMN12565598	SRR11349185	2017
PRJNA559528	SAMN12565597	SRR9971100	2017
PRJNA559528	SAMN12565596	SRR9971101	2017
PRJNA559528	SAMN12565595	SRR9971102	2017
PRJNA559528	SAMN12565594	SRR9971103	2017
PRJNA559528	SAMN12565593	SRR9971104	2017
PRJNA559528	SAMN12565592	SRR9971379	2017
PRJNA559528	SAMN12565591	SRR9971378	2017
PRJNA559528	SAMN12565590	SRR9970985	2017
PRJNA559528	SAMN12565589	SRR9970984	2017
PRJNA559528	SAMN12565588	SRR9970983	2017
PRJNA559528	SAMN12565587	SRR11349157	2017
PRJNA559528	SAMN12565585	SRR9970980	2017
PRJNA559528	SAMN12565584	SRR9970979	2017
PRJNA559528	SAMN12565583	SRR9970978	2017
PRJNA559528	SAMN12565582	SRR9971026	2017
PRJNA559528	SAMN12565581	SRR9971027	2018
PRJNA559528	SAMN12565580	SRR11349188	2018
PRJNA559528	SAMN12565579	SRR9971224	2018
PRJNA559528	SAMN12565578	SRR9971341	2018
PRJNA559528	SAMN12565577	SRR9971342	2018
PRJNA559528	SAMN12565576	SRR9971343	2018
PRJNA559528	SAMN12565575	SRR9971344	2018
PRJNA559528	SAMN12565574	SRR9971246	2018
PRJNA559528	SAMN12565573	SRR9971070	2018
PRJNA559528	SAMN12565572	SRR9971178	2018
PRJNA559528	SAMN12565571	SRR9971177	2018
PRJNA559528	SAMN12565570	SRR9971174	2018
PRJNA559528	SAMN12565569	SRR9971173	2018
PRJNA559528	SAMN12565568	SRR9971176	2018
PRJNA559528	SAMN12565567	SRR9971175	2018
PRJNA559528	SAMN12565566	SRR9971170	2018
PRJNA559528	SAMN12565565	SRR9971169	2018
PRJNA559528	SAMN12565564	SRR9971172	2018
PRJNA559528	SAMN12565563	SRR9971171	2018
PRJNA559528	SAMN12565562	SRR9971233	2018
PRJNA559528	SAMN12565561	SRR9971234	2018
PRJNA559528	SAMN12565560	SRR11349174	2018
PRJNA559528	SAMN12565559	SRR9971232	2018
PRJNA559528	SAMN12565558	SRR9971229	2018
PRJNA559528	SAMN12565557	SRR9971230	2018
PRJNA559528	SAMN12565556	SRR9971227	2018
PRJNA559528	SAMN12565555	SRR9971228	2018
PRJNA559528	SAMN12565554	SRR9971225	2018
PRJNA559528	SAMN12565553	SRR9971226	2018
PRJNA559528	SAMN12565552	SRR9971096	2018
PRJNA559528	SAMN12565551	SRR9971095	2018
PRJNA559528	SAMN12565550	SRR9971090	2018
PRJNA559528	SAMN12565549	SRR9971153	2018
PRJNA559528	SAMN12565548	SRR9971152	2018
PRJNA559528	SAMN12565547	SRR9971151	2018
PRJNA559528	SAMN12565546	SRR9971094	2018
PRJNA559528	SAMN12565545	SRR9971093	2018
PRJNA559528	SAMN12565544	SRR9971092	2018
PRJNA559528	SAMN12565543	SRR9971091	2018
PRJNA559528	SAMN12565542	SRR9971370	2018
PRJNA559528	SAMN12565541	SRR9971371	2018
PRJNA559528	SAMN12565540	SRR9971376	2018
PRJNA559528	SAMN12565539	SRR9971377	2018
PRJNA559528	SAMN12565538	SRR9971282	2018
PRJNA559528	SAMN12565537	SRR9971283	2018
PRJNA559528	SAMN12565536	SRR9971067	2018
PRJNA559528	SAMN12565535	SRR9971373	2018
PRJNA559528	SAMN12565534	SRR9971374	2018
PRJNA559528	SAMN12565533	SRR9971375	2018
PRJNA559528	SAMN12565532	SRR9971281	2018
PRJNA559528	SAMN12565531	SRR9971275	2018
PRJNA559528	SAMN12565530	SRR9971348	2018
PRJNA559528	SAMN12565529	SRR9971347	2018
PRJNA559528	SAMN12565528	SRR9971049	2018
PRJNA559528	SAMN12565527	SRR9971048	2018
PRJNA559528	SAMN12565526	SRR9971051	2018
PRJNA559528	SAMN12565525	SRR9971050	2018
PRJNA559528	SAMN12565524	SRR9971053	2018
PRJNA559528	SAMN12565523	SRR9971052	2018
PRJNA559528	SAMN12565522	SRR9971331	2018
PRJNA559528	SAMN12565521	SRR9971332	2018
PRJNA559528	SAMN12565520	SRR9971335	2018
PRJNA559528	SAMN12565519	SRR9971336	2018
PRJNA559528	SAMN12565518	SRR9971333	2018
PRJNA559528	SAMN12565517	SRR9971334	2018
PRJNA559528	SAMN12565516	SRR9971339	2018
PRJNA559528	SAMN12565515	SRR9971340	2018
PRJNA559528	SAMN12565514	SRR9971337	2018
PRJNA559528	SAMN12565513	SRR9971338	2018
PRJNA559528	SAMN12565512	SRR9971123	2018
PRJNA559528	SAMN12565511	SRR9971122	2018
PRJNA559528	SAMN12565510	SRR9970993	2018
PRJNA559528	SAMN12565509	SRR9970992	2018
PRJNA559528	SAMN12565508	SRR9970991	2018
PRJNA559528	SAMN12565505	SRR9970988	2018
PRJNA559528	SAMN12565504	SRR9970987	2018
PRJNA559528	SAMN12565503	SRR9970986	2018
PRJNA559528	SAMN12565502	SRR9971086	2018
PRJNA559528	SAMN12565501	SRR9971084	2018
PRJNA559528	SAMN12565500	SRR9971068	2018
PRJNA559528	SAMN12565499	SRR9971066	2018
PRJNA559528	SAMN12565498	SRR9971063	2018
PRJNA559528	SAMN12565497	SRR9971159	2018
PRJNA559528	SAMN12565495	SRR9971165	2019
PRJNA559528	SAMN12565494	SRR9971164	2019
PRJNA559528	SAMN12565493	SRR9971163	2019
PRJNA559528	SAMN12565496	SRR9971166	2019
